# Supplementary material for: Growth of Aspergillus fumigatus in Biofilms in Comparison to Candida albicans
Source: J Fungi (Basel). 2022 Jan 4;8(1):48. doi: 10.3390/jof8010048 (PMC8779434; doi:10.3390/jof8010048)
Supplement: Supplementary file 1 [file jof-08-00048-s001.zip]

Archive with 1 entries (1 files):
- jof-1526844-supplementary.xlsx
