# Supplementary material for: Growth of Aspergillus fumigatus in Biofilms in Comparison to Candida albicans
Source: J Fungi (Basel). 2022 Jan 4;8(1):48. doi: 10.3390/jof8010048 (PMC8779434; doi:10.3390/jof8010048)
Supplement: Supplementary file 1 [file jof-08-00048-s001.zip › jof-1526844-supplementary.xlsx]

## Sheet: Biofilm data
Gene	Group	transcriptome	exp	condition	gene_name	DB
Afu1g01600	Bioflim24_48	Biofilm 24h	Biofilm	down	CryA	de vires
Afu1g02150	Bioflim24_48	Biofilm 48h	Biofilm	up	GfdB	de vires
Afu1g02210	Bioflim24_48	Biofilm 24h	Biofilm	up	BRX1	PHI
Afu1g03210	Late_Down_Mice_Lungs	Mice	lungs	down	FlbD	de vires
Afu1g04830	Early_Down_Mice_lungs	Mice	lungs	down	AbaA	de vires
Afu1g04950	Bioflim24_48	Biofilm 48h	Biofilm	up	GlcA	PHI
Afu1g05210	Late_Down_Mice_Lungs	Mice	lungs	down	GpgA	de vires
Afu1g05210	Bioflim24_48	Biofilm 48h	Biofilm	up	GpgA	de vires
Afu1g06400	Early_Down_Mice_lungs	Mice	lungs	down	SchA	PHI
Afu1g06900	Late_Down_Mice_Lungs	Mice	lungs	down	CrzA	PHI
Afu1g06900	Late_Down_Mice_Lungs	Mice	lungs	down	CrzA	Kramer
Afu1g10360	Early_Down_Mice_lungs	Mice	lungs	down	2	smurf
Afu1g10940	Late_Down_Mice_Lungs	Mice	lungs	down	sskB	PHI
Afu1g12930	Bioflim24_48	Biofilm 24h	Biofilm	down	GanB	de vires
Afu1g12930	Bioflim24_48	Biofilm 24h	Biofilm	down	AfgpaB	PHI
Afu1g12930	Bioflim24_48	Biofilm 24h	Biofilm	down	GPAB	PHI
Afu1g12930	Bioflim24_48	Biofilm 48h	Biofilm	up	GanB	de vires
Afu1g12930	Bioflim24_48	Biofilm 48h	Biofilm	up	AfgpaB	PHI
Afu1g12930	Bioflim24_48	Biofilm 48h	Biofilm	up	GPAB	PHI
Afu1g12930	Early_Down_Mice_lungs	Mice	lungs	down	GanB	de vires
Afu1g12930	Early_Down_Mice_lungs	Mice	lungs	down	AfgpaB	PHI
Afu1g12930	Early_Down_Mice_lungs	Mice	lungs	down	GPAB	PHI
Afu1g13120	Early_Down_Mice_lungs	Mice	lungs	down	31	smurf
Afu1g13120	Bioflim24_48	Biofilm 24h	Biofilm	down	31	smurf
Afu1g13160	Early_Down_Mice_lungs	Mice	lungs	down	31	smurf
Afu1g13200	Late_up_Mice_lungs	Mice	lungs	up	31	smurf
Afu1g14550	Bioflim24_48	Biofilm 24h	Biofilm	down	SodM	de vires
Afu1g14550	Bioflim24_48	Biofilm 48h	Biofilm	down	SodM	de vires
Afu1g14560	Bioflim24_48	Biofilm 48h	Biofilm	up	msdS/AfmsdC	PHI
Afu1g16590	Bioflim24_48	Biofilm 48h	Biofilm	up	brlA	PHI
Afu1g16590	Bioflim24_48	Biofilm 48h	Biofilm	up	BrlA	de vires
Afu1g17120	Late_up_Mice_lungs	Mice	lungs	up	3	smurf
Afu1g17130	Late_up_Mice_lungs	Mice	lungs	up	3	smurf
Afu1g17160	Late_up_Mice_lungs	Mice	lungs	up	3	smurf
Afu2g01330	Late_Down_Mice_Lungs	Mice	lungs	down	5	smurf
Afu2g01390	Bioflim24_48	Biofilm 24h	Biofilm	down	5	smurf
Afu2g01870	Bioflim24_48	Biofilm 24h	Biofilm	down	CHSA	PHI
Afu2g03730	Bioflim24_48	Biofilm 24h	Biofilm	down	ctrC	PHI
Afu2g03860	Bioflim24_48	Biofilm 24h	Biofilm	down	ZrfB	PHI
Afu2g05750	Late_up_Mice_lungs	Mice	lungs	up	6	smurf
Afu2g05770	Late_Down_Mice_Lungs	Mice	lungs	down	6	smurf
Afu2g05840	Late_Down_Mice_Lungs	Mice	lungs	down	6	smurf
Afu2g06100	Bioflim24_48	Biofilm 24h	Biofilm	down	FlcC	PHI
Afu2g09870	Late_Down_Mice_Lungs	Mice	lungs	down	TIF35	PHI
Afu2g11180	Bioflim24_48	Biofilm 24h	Biofilm	down	FlbA	de vires
Afu2g13110	Bioflim24_48	Biofilm 48h	Biofilm	up	cycA	PHI
Afu2g13250	Early_up_Mice_lungs	Mice	lungs	up	TRPS	PHI
Afu2g13430	Bioflim24_48	Biofilm 48h	Biofilm	up	CSMB	PHI
Afu2g15590	Late_Down_Mice_Lungs	Mice	lungs	down	sF	PHI
Afu2g16240	Bioflim24_48	Biofilm 24h	Biofilm	down	gefA (Afu2g16240)	PHI
Afu2g17520	Early_Down_Mice_lungs	Mice	lungs	down	7	smurf
Afu2g17540	unique biofilm	Biofilm 16h	Biofilm	up	7	smurf
Afu2g17550	Bioflim24_48	Biofilm 24h	Biofilm	down	7	smurf
Afu2g17560	Bioflim24_48	Biofilm 48h	Biofilm	up	7	smurf
Afu2g17560	Bioflim24_48	Biofilm 24h	Biofilm	up	7	smurf
Afu2g17650	Late_up_Mice_lungs	Mice	lungs	up	FlcB	PHI
Afu2g18000	Bioflim24_48	Biofilm 48h	Biofilm	up	8	smurf
Afu2g18030	Late_up_Mice_lungs	Mice	lungs	up	fgaCat	de vires
Afu2g18030	Late_up_Mice_lungs	Mice	lungs	up	8	smurf
Afu2g18040	unique biofilm	Biofilm 16h	Biofilm	up	8	smurf
Afu2g18050	Late_up_Mice_lungs	Mice	lungs	up	8	smurf
Afu3g01400	Early_up_Mice_lungs	Mice	lungs	up	9	smurf
Afu3g01410	Late_up_Mice_lungs	Mice	lungs	up	9	smurf
Afu3g01430	Late_up_Mice_lungs	Mice	lungs	up	9	smurf
Afu3g01450	Bioflim24_48	Biofilm 24h	Biofilm	down	9	smurf
Afu3g01450	Late_Down_Mice_Lungs	Mice	lungs	down	9	smurf
Afu3g01500	Late_up_Mice_lungs	Mice	lungs	up	9	smurf
Afu3g01500	Bioflim24_48	Biofilm 24h	Biofilm	down	9	smurf
Afu3g02480	unique plantonic	Biofilm 16h	Biofilm	down	10	smurf
Afu3g02500	unique plantonic	Biofilm 16h	Biofilm	down	10	smurf
Afu3g02620	Late_up_Mice_lungs	Mice	lungs	up	11	smurf
Afu3g02710	unique biofilm	Biofilm 16h	Biofilm	up	12	smurf
Afu3g02710	Early_Down_Mice_lungs	Mice	lungs	down	12	smurf
Afu3g03280	Late_up_Mice_lungs	Mice	lungs	up	13	smurf
Afu3g03290	Bioflim24_48	Biofilm 24h	Biofilm	down	13	smurf
Afu3g03330	Late_up_Mice_lungs	Mice	lungs	up	13	smurf
Afu3g03370	Late_up_Mice_lungs	Mice	lungs	up	13	smurf
Afu3g03460	Early_Down_Mice_lungs	Mice	lungs	down	13	smurf
Afu3g03480	Bioflim24_48	Biofilm 24h	Biofilm	up	13	smurf
Afu3g03490	unique plantonic	Biofilm 16h	Biofilm	down	13	smurf
Afu3g03510	unique biofilm	Biofilm 16h	Biofilm	up	13	smurf
Afu3g03530	unique biofilm	Biofilm 16h	Biofilm	up	13	smurf
Afu3g03580	Early_Down_Mice_lungs	Mice	lungs	down	13	smurf
Afu3g07070	Early_Down_Mice_lungs	Mice	lungs	down	mybA	PHI
Afu3g08520	Early_Down_Mice_lungs	Mice	lungs	down	RlmA	Kramer
Afu3g08520	Early_Down_Mice_lungs	Mice	lungs	down	rlmA	PHI
Afu3g09820	Early_Down_Mice_lungs	Mice	lungs	down	DvrA	Kramer
Afu3g09820	Early_Down_Mice_lungs	Mice	lungs	down	DvrA	PHI
Afu3g11250	Early_Down_Mice_lungs	Mice	lungs	down	Ace2	Kramer
Afu3g12740	Early_up_Mice_lungs	Mice	lungs	up	crpA	PHI
Afu3g12780	Early_up_Mice_lungs	Mice	lungs	up	14	smurf
Afu3g12790	Bioflim24_48	Biofilm 24h	Biofilm	down	14	smurf
Afu3g12810	Late_up_Mice_lungs	Mice	lungs	up	14	smurf
Afu3g12830	Early_Down_Mice_lungs	Mice	lungs	down	14	smurf
Afu3g12910	Bioflim24_48	Biofilm 24h	Biofilm	down	14	smurf
Afu3g12920	Late_up_Mice_lungs	Mice	lungs	up	14	smurf
Afu3g12930	Early_Down_Mice_lungs	Mice	lungs	down	14	smurf
Afu3g12940	Late_Down_Mice_Lungs	Mice	lungs	down	14	smurf
Afu3g13490	Bioflim24_48	Biofilm 24h	Biofilm	down	Yvc1	PHI
Afu3g13620	Late_up_Mice_lungs	Mice	lungs	up	15	smurf
Afu3g13660	Bioflim24_48	Biofilm 48h	Biofilm	down	15	smurf
Afu3g13660	Bioflim24_48	Biofilm 24h	Biofilm	down	15	smurf
Afu3g13680	Bioflim24_48	Biofilm 48h	Biofilm	down	15	smurf
Afu3g13680	Bioflim24_48	Biofilm 24h	Biofilm	down	15	smurf
Afu3g13690	unique biofilm	Biofilm 16h	Biofilm	up	15	smurf
Afu3g13700	Early_up_Mice_lungs	Mice	lungs	up	15	smurf
Afu3g13710	Late_up_Mice_lungs	Mice	lungs	up	15	smurf
Afu3g14740	Late_up_Mice_lungs	Mice	lungs	up	16	smurf
Afu3g14790	unique plantonic	Biofilm 16h	Biofilm	down	16	smurf
Afu3g14800	unique biofilm	Biofilm 16h	Biofilm	up	16	smurf
Afu3g14810	Early_Down_Mice_lungs	Mice	lungs	down	16	smurf
Afu3g14820	unique biofilm	Biofilm 16h	Biofilm	up	16	smurf
Afu3g15270	unique biofilm	Biofilm 16h	Biofilm	up	17	smurf
Afu3g15290	unique biofilm	Biofilm 16h	Biofilm	up	17	smurf
Afu4g00220	Bioflim24_48	Biofilm 48h	Biofilm	down	18	smurf
Afu4g00230	Bioflim24_48	Biofilm 24h	Biofilm	up	18	smurf
Afu4g02900	Bioflim24_48	Biofilm 24h	Biofilm	down	FphA	de vires
Afu4g03410	Bioflim24_48	Biofilm 24h	Biofilm	up	fhpA	PHI
Afu4g03930	Bioflim24_48	Biofilm 24h	Biofilm	down	cysB	PHI
Afu4g06530	Bioflim24_48	Biofilm 24h	Biofilm	down	MetR	Kramer
Afu4g06530	Bioflim24_48	Biofilm 24h	Biofilm	down	MetR	PHI
Afu4g07780	Late_Down_Mice_Lungs	Mice	lungs	down	ERG12	PHI
Afu4g08580	Bioflim24_48	Biofilm 24h	Biofilm	down	prx1 (AFUB_065670)	PHI
Afu4g08580	Early_up_Mice_lungs	Mice	lungs	up	prx1 (AFUB_065670)	PHI
Afu4g10770	Late_up_Mice_lungs	Mice	lungs	up	PPOA	PHI
Afu4g11190	Early_up_Mice_lungs	Mice	lungs	up	32	smurf
Afu4g11250	Bioflim24_48	Biofilm 48h	Biofilm	down	32	smurf
Afu4g11270	Early_Down_Mice_lungs	Mice	lungs	down	32	smurf
Afu4g11580	Bioflim24_48	Biofilm 24h	Biofilm	down	SodB	de vires
Afu4g11980	Early_Down_Mice_lungs	Mice	lungs	down	33	smurf
Afu4g12030	unique plantonic	Biofilm 16h	Biofilm	down	33	smurf
Afu4g12060	Bioflim24_48	Biofilm 48h	Biofilm	up	33	smurf
Afu4g13170	Late_up_Mice_lungs	Mice	lungs	up	CpcB	PHI
Afu4g13170	Late_up_Mice_lungs	Mice	lungs	up	AfcpcB	PHI
Afu4g13170	Late_up_Mice_lungs	Mice	lungs	up	CpcB	de vires
Afu4g14450	Early_Down_Mice_lungs	Mice	lungs	down	19	smurf
Afu4g14460	Late_up_Mice_lungs	Mice	lungs	up	19	smurf
Afu4g14470	unique plantonic	Biofilm 16h	Biofilm	down	19	smurf
Afu4g14500	unique biofilm	Biofilm 16h	Biofilm	up	19	smurf
Afu4g14520	unique biofilm	Biofilm 16h	Biofilm	up	19	smurf
Afu4g14530	Bioflim24_48	Biofilm 48h	Biofilm	up	19	smurf
Afu4g14570	Late_up_Mice_lungs	Mice	lungs	up	19	smurf
Afu4g14600	Late_up_Mice_lungs	Mice	lungs	up	19	smurf
Afu4g14620	Bioflim24_48	Biofilm 24h	Biofilm	up	19	smurf
Afu4g14700	unique biofilm	Biofilm 16h	Biofilm	up	19	smurf
Afu5g00100	Late_up_Mice_lungs	Mice	lungs	up	34	smurf
Afu5g00100	unique biofilm	Biofilm 16h	Biofilm	up	34	smurf
Afu5g00110	unique biofilm	Biofilm 16h	Biofilm	up	34	smurf
Afu5g03980	Late_up_Mice_lungs	Mice	lungs	up	ldpA (Afu5g03980)	PHI
Afu5g04000	Late_Down_Mice_Lungs	Mice	lungs	down	NOB1	PHI
Afu5g04040	Early_Down_Mice_lungs	Mice	lungs	down	35	smurf
Afu5g04050	Late_Down_Mice_Lungs	Mice	lungs	down	35	smurf
Afu5g04060	Bioflim24_48	Biofilm 24h	Biofilm	down	35	smurf
Afu5g04070	Early_Down_Mice_lungs	Mice	lungs	down	35	smurf
Afu5g04100	Early_Down_Mice_lungs	Mice	lungs	down	35	smurf
Afu5g04250	Early_up_Mice_lungs	Mice	lungs	up	cysD	PHI
Afu5g05550	Bioflim24_48	Biofilm 48h	Biofilm	up	myoE	PHI
Afu5g05550	Bioflim24_48	Biofilm 24h	Biofilm	down	myoE	PHI
Afu5g05900	Late_Down_Mice_Lungs	Mice	lungs	down	cla4	PHI
Afu5g07750	Early_Down_Mice_lungs	Mice	lungs	down	HEM15	PHI
Afu5g07780	Bioflim24_48	Biofilm 48h	Biofilm	down	ERG1 (ERGA)	PHI
Afu5g09100	Bioflim24_48	Biofilm 24h	Biofilm	down	mpkC	PHI
Afu5g09240	Bioflim24_48	Biofilm 48h	Biofilm	up	SodA	de vires
Afu5g09240	Bioflim24_48	Biofilm 24h	Biofilm	up	SodA	de vires
Afu5g09970	Bioflim24_48	Biofilm 24h	Biofilm	up	20	smurf
Afu5g10020	Bioflim24_48	Biofilm 24h	Biofilm	down	20	smurf
Afu5g10080	unique biofilm	Biofilm 16h	Biofilm	up	20	smurf
Afu5g10090	Late_up_Mice_lungs	Mice	lungs	up	20	smurf
Afu5g10140	unique plantonic	Biofilm 16h	Biofilm	down	20	smurf
Afu5g10180	Late_Down_Mice_Lungs	Mice	lungs	down	20	smurf
Afu5g10210	Early_Down_Mice_lungs	Mice	lungs	down	20	smurf
Afu5g12210	Late_Down_Mice_Lungs	Mice	lungs	down	SfaD	de vires
Afu5g12830	Early_Down_Mice_lungs	Mice	lungs	down	21	smurf
Afu5g14350	Bioflim24_48	Biofilm 24h	Biofilm	up	Erg4B	PHI
Afu5g14740	unique biofilm	Biofilm 16h	Biofilm	up	FleA	PHI
Afu5g14740	Bioflim24_48	Biofilm 48h	Biofilm	up	FleA	PHI
Afu6g02810	Bioflim24_48	Biofilm 48h	Biofilm	down	ctrA2	PHI
Afu6g03470	Late_up_Mice_lungs	Mice	lungs	up	22	smurf
Afu6g03480	Late_up_Mice_lungs	Mice	lungs	up	22	smurf
Afu6g03490	Late_up_Mice_lungs	Mice	lungs	up	22	smurf
Afu6g03510	Late_up_Mice_lungs	Mice	lungs	up	22	smurf
Afu6g03560	Late_up_Mice_lungs	Mice	lungs	up	22	smurf
Afu6g03580	Bioflim24_48	Biofilm 48h	Biofilm	up	22	smurf
Afu6g04490	Early_Down_Mice_lungs	Mice	lungs	down	OsaA	de vires
Afu6g04700	Bioflim24_48	Biofilm 48h	Biofilm	up	HIS3	PHI
Afu6g04700	Bioflim24_48	Biofilm 48h	Biofilm	up	hisB	PHI
Afu6g04700	Bioflim24_48	Biofilm 24h	Biofilm	down	HIS3	PHI
Afu6g04700	Bioflim24_48	Biofilm 24h	Biofilm	down	hisB	PHI
Afu6g05110	Late_Down_Mice_Lungs	Mice	lungs	down	TOM40	PHI
Afu6g06360	Late_up_Mice_lungs	Mice	lungs	up	PpgA2	de vires
Afu6g06690	Late_up_Mice_lungs	Mice	lungs	up	CfmC	PHI
Afu6g06690	Bioflim24_48	Biofilm 24h	Biofilm	down	CfmC	PHI
Afu6g06900	Late_Down_Mice_Lungs	Mice	lungs	down	Rho1	PHI
Afu6g06900	Bioflim24_48	Biofilm 24h	Biofilm	down	Rho1	PHI
Afu6g08540	Early_Down_Mice_lungs	Mice	lungs	down	23	smurf
Afu6g09010	Bioflim24_48	Biofilm 24h	Biofilm	down	LUC7	PHI
Afu6g09610	Late_up_Mice_lungs	Mice	lungs	up	24	smurf
Afu6g09640	Late_up_Mice_lungs	Mice	lungs	up	24	smurf
Afu6g09650	Late_up_Mice_lungs	Mice	lungs	up	24	smurf
Afu6g09670	Late_up_Mice_lungs	Mice	lungs	up	24	smurf
Afu6g09680	Late_up_Mice_lungs	Mice	lungs	up	24	smurf
Afu6g09690	Late_up_Mice_lungs	Mice	lungs	up	24	smurf
Afu6g09690	unique biofilm	Biofilm 16h	Biofilm	up	24	smurf
Afu6g09700	unique biofilm	Biofilm 16h	Biofilm	up	24	smurf
Afu6g09700	Late_up_Mice_lungs	Mice	lungs	up	24	smurf
Afu6g09710	Late_up_Mice_lungs	Mice	lungs	up	24	smurf
Afu6g09720	Late_up_Mice_lungs	Mice	lungs	up	24	smurf
Afu6g09730	Late_up_Mice_lungs	Mice	lungs	up	24	smurf
Afu6g09930	Bioflim24_48	Biofilm 24h	Biofilm	down	Yap1	Kramer
Afu6g12040	Bioflim24_48	Biofilm 24h	Biofilm	up	25	smurf
Afu6g12070	unique biofilm	Biofilm 16h	Biofilm	up	25	smurf
Afu6g12110	unique biofilm	Biofilm 16h	Biofilm	up	25	smurf
Afu6g12110	Late_up_Mice_lungs	Mice	lungs	up	25	smurf
Afu6g12120	unique biofilm	Biofilm 16h	Biofilm	up	25	smurf
Afu6g12130	Late_up_Mice_lungs	Mice	lungs	up	25	smurf
Afu6g12150	Bioflim24_48	Biofilm 24h	Biofilm	down	atfD	PHI
Afu6g12150	Bioflim24_48	Biofilm 24h	Biofilm	down	25	smurf
Afu6g12150	Late_up_Mice_lungs	Mice	lungs	up	atfD	PHI
Afu6g12150	Late_up_Mice_lungs	Mice	lungs	up	25	smurf
Afu6g12400	Bioflim24_48	Biofilm 48h	Biofilm	up	FKS1	PHI
Afu6g12750	Bioflim24_48	Biofilm 48h	Biofilm	up	rbdA	PHI
Afu6g14000	Late_up_Mice_lungs	Mice	lungs	up	26	smurf
Afu6g14010	unique biofilm	Biofilm 16h	Biofilm	up	26	smurf
Afu6g14050	Bioflim24_48	Biofilm 24h	Biofilm	up	26	smurf
Afu6g14090	Bioflim24_48	Biofilm 24h	Biofilm	down	CfmA	PHI
Afu7g00160	unique plantonic	Biofilm 16h	Biofilm	down	StuA	Kramer
Afu7g00160	unique plantonic	Biofilm 16h	Biofilm	down	27	smurf
Afu7g01160	unique biofilm	Biofilm 16h	Biofilm	up	36	smurf
Afu7g03940	Early_Down_Mice_lungs	Mice	lungs	down	tslA	PHI
Afu7g05920	Early_Down_Mice_lungs	Mice	lungs	down	OLE1	PHI
Afu8g00140	unique biofilm	Biofilm 16h	Biofilm	up	28	smurf
Afu8g00200	Bioflim24_48	Biofilm 24h	Biofilm	down	28	smurf
Afu8g00210	unique biofilm	Biofilm 16h	Biofilm	up	28	smurf
Afu8g00230	unique biofilm	Biofilm 16h	Biofilm	up	28	smurf
Afu8g00250	Bioflim24_48	Biofilm 24h	Biofilm	down	28	smurf
Afu8g00270	unique plantonic	Biofilm 16h	Biofilm	down	28	smurf
Afu8g00370	Late_up_Mice_lungs	Mice	lungs	up	29	smurf
Afu8g00380	unique biofilm	Biofilm 16h	Biofilm	up	29	smurf
Afu8g00390	Bioflim24_48	Biofilm 24h	Biofilm	down	29	smurf
Afu8g00410	Bioflim24_48	Biofilm 24h	Biofilm	down	29	smurf
Afu8g00420	Late_up_Mice_lungs	Mice	lungs	up	29	smurf
Afu8g00430	Bioflim24_48	Biofilm 24h	Biofilm	down	29	smurf
Afu8g00430	Bioflim24_48	Biofilm 48h	Biofilm	up	29	smurf
Afu8g00440	Late_up_Mice_lungs	Mice	lungs	up	29	smurf
Afu8g00480	Bioflim24_48	Biofilm 24h	Biofilm	down	29	smurf
Afu8g00490	unique biofilm	Biofilm 16h	Biofilm	up	29	smurf
Afu8g00500	Bioflim24_48	Biofilm 24h	Biofilm	down	29	smurf
Afu8g00510	unique biofilm	Biofilm 16h	Biofilm	up	29	smurf
Afu8g00520	unique biofilm	Biofilm 16h	Biofilm	up	29	smurf
Afu8g00520	Bioflim24_48	Biofilm 24h	Biofilm	down	29	smurf
Afu8g00540	Late_up_Mice_lungs	Mice	lungs	up	29	smurf
Afu8g00540	Bioflim24_48	Biofilm 24h	Biofilm	down	29	smurf
Afu8g00560	Bioflim24_48	Biofilm 24h	Biofilm	down	29	smurf
Afu8g00570	unique biofilm	Biofilm 16h	Biofilm	up	29	smurf
Afu8g00580	Bioflim24_48	Biofilm 24h	Biofilm	down	29	smurf
Afu8g00590	Late_up_Mice_lungs	Mice	lungs	up	29	smurf
Afu8g00610	Late_up_Mice_lungs	Mice	lungs	up	29	smurf
Afu8g00620	unique biofilm	Biofilm 16h	Biofilm	up	29	smurf
Afu8g00620	Bioflim24_48	Biofilm 48h	Biofilm	up	29	smurf
Afu8g02380	unique biofilm	Biofilm 16h	Biofilm	up	30	smurf
Afu8g02410	unique biofilm	Biofilm 16h	Biofilm	up	30	smurf
Afu8g02420	Early_up_Mice_lungs	Mice	lungs	up	30	smurf
Afu8g02430	Early_up_Mice_lungs	Mice	lungs	up	30	smurf
Afu8g02450	Bioflim24_48	Biofilm 24h	Biofilm	down	30	smurf
Afu8g02750	Bioflim24_48	Biofilm 24h	Biofilm	down	CGRA	PHI
Afu8g02750	Early_Down_Mice_lungs	Mice	lungs	down	CGRA	PHI
Afu8g04000	Bioflim24_48	Biofilm 24h	Biofilm	down	ERG10	PHI
Afu8g04000	Bioflim24_48	Biofilm 48h	Biofilm	up	ERG10	PHI
Afu8g05630	Late_up_Mice_lungs	Mice	lungs	up	CHSF	PHI
Afu8g07130	Bioflim24_48	Biofilm 48h	Biofilm	down	prxC (AFUB_080670)	PHI
Afu8g07130	Early_up_Mice_lungs	Mice	lungs	up	prxC (AFUB_080670)	PHI

## Sheet: Expression filtered data
Gene	Group	transcriptome	exp	condition
Afu6g14460	Early_up_Mice_lungs	Mice	lungs	up
Afu3g00290	Early_up_Mice_lungs	Mice	lungs	up
Afu1g12650	Early_up_Mice_lungs	Mice	lungs	up
Afu6g12660	Early_up_Mice_lungs	Mice	lungs	up
Afu3g13320	Early_up_Mice_lungs	Mice	lungs	up
Afu5g03020	Early_up_Mice_lungs	Mice	lungs	up
Afu6g08050	Early_up_Mice_lungs	Mice	lungs	up
Afu3g01400	Early_up_Mice_lungs	Mice	lungs	up
Afu3g10220	Early_up_Mice_lungs	Mice	lungs	up
Afu1g15170	Early_up_Mice_lungs	Mice	lungs	up
Afu1g03420	Early_up_Mice_lungs	Mice	lungs	up
Afu8g07130	Early_up_Mice_lungs	Mice	lungs	up
Afu3g01780	Early_up_Mice_lungs	Mice	lungs	up
Afu2g02810	Early_up_Mice_lungs	Mice	lungs	up
Afu6g10260	Early_up_Mice_lungs	Mice	lungs	up
Afu1g11250	Early_up_Mice_lungs	Mice	lungs	up
Afu1g09470	Early_up_Mice_lungs	Mice	lungs	up
Afu6g00370	Early_up_Mice_lungs	Mice	lungs	up
Afu2g05880	Early_up_Mice_lungs	Mice	lungs	up
Afu1g05980	Early_up_Mice_lungs	Mice	lungs	up
Afu2g09290	Early_up_Mice_lungs	Mice	lungs	up
Afu4g08580	Early_up_Mice_lungs	Mice	lungs	up
Afu2g09080	Early_up_Mice_lungs	Mice	lungs	up
Afu4g09400	Early_up_Mice_lungs	Mice	lungs	up
Afu3g08290	Early_up_Mice_lungs	Mice	lungs	up
Afu2g02590	Early_up_Mice_lungs	Mice	lungs	up
Afu3g00590	Early_up_Mice_lungs	Mice	lungs	up
Afu5g10550	Early_up_Mice_lungs	Mice	lungs	up
Afu2g12400	Early_up_Mice_lungs	Mice	lungs	up
Afu4g09360	Early_up_Mice_lungs	Mice	lungs	up
Afu3g08330	Early_up_Mice_lungs	Mice	lungs	up
Afu2g13250	Early_up_Mice_lungs	Mice	lungs	up
Afu6g03670	Early_up_Mice_lungs	Mice	lungs	up
Afu5g01990	Early_up_Mice_lungs	Mice	lungs	up
Afu2g09330	Early_up_Mice_lungs	Mice	lungs	up
Afu3g12780	Early_up_Mice_lungs	Mice	lungs	up
Afu1g01590	Early_up_Mice_lungs	Mice	lungs	up
Afu3g12180	Early_up_Mice_lungs	Mice	lungs	up
Afu1g06250	Early_up_Mice_lungs	Mice	lungs	up
Afu5g01200	Early_up_Mice_lungs	Mice	lungs	up
Afu2g03820	Early_up_Mice_lungs	Mice	lungs	up
Afu5g09550	Early_up_Mice_lungs	Mice	lungs	up
Afu4g00460	Early_up_Mice_lungs	Mice	lungs	up
Afu3g01330	Early_up_Mice_lungs	Mice	lungs	up
Afu1g04120	Early_up_Mice_lungs	Mice	lungs	up
Afu5g01380	Early_up_Mice_lungs	Mice	lungs	up
Afu6g09920	Early_up_Mice_lungs	Mice	lungs	up
Afu4g06560	Early_up_Mice_lungs	Mice	lungs	up
Afu1g06330	Early_up_Mice_lungs	Mice	lungs	up
Afu4g10700	Early_up_Mice_lungs	Mice	lungs	up
Afu8g05500	Early_up_Mice_lungs	Mice	lungs	up
Afu2g16250	Early_up_Mice_lungs	Mice	lungs	up
Afu4g12630	Early_up_Mice_lungs	Mice	lungs	up
Afu2g10610	Early_up_Mice_lungs	Mice	lungs	up
Afu3g12740	Early_up_Mice_lungs	Mice	lungs	up
Afu1g11540	Early_up_Mice_lungs	Mice	lungs	up
Afu2g16820	Early_up_Mice_lungs	Mice	lungs	up
Afu1g07130	Early_up_Mice_lungs	Mice	lungs	up
Afu3g11920	Early_up_Mice_lungs	Mice	lungs	up
Afu3g06620	Early_up_Mice_lungs	Mice	lungs	up
Afu2g02100	Early_up_Mice_lungs	Mice	lungs	up
Afu2g16300	Early_up_Mice_lungs	Mice	lungs	up
Afu2g06150	Early_up_Mice_lungs	Mice	lungs	up
Afu4g07970	Early_up_Mice_lungs	Mice	lungs	up
Afu4g12210	Early_up_Mice_lungs	Mice	lungs	up
Afu1g08950	Early_up_Mice_lungs	Mice	lungs	up
Afu6g00360	Early_up_Mice_lungs	Mice	lungs	up
Afu8g05310	Early_up_Mice_lungs	Mice	lungs	up
Afu3g14520	Early_up_Mice_lungs	Mice	lungs	up
Afu2g10920	Early_up_Mice_lungs	Mice	lungs	up
Afu5g09860	Early_up_Mice_lungs	Mice	lungs	up
Afu6g02980	Early_up_Mice_lungs	Mice	lungs	up
Afu1g12350	Early_up_Mice_lungs	Mice	lungs	up
Afu6g03630	Early_up_Mice_lungs	Mice	lungs	up
Afu3g00840	Early_up_Mice_lungs	Mice	lungs	up
Afu6g09040	Early_up_Mice_lungs	Mice	lungs	up
Afu6g06460	Early_up_Mice_lungs	Mice	lungs	up
Afu5g14660	Early_up_Mice_lungs	Mice	lungs	up
Afu3g10300	Early_up_Mice_lungs	Mice	lungs	up
Afu2g00690	Early_up_Mice_lungs	Mice	lungs	up
Afu1g09910	Early_up_Mice_lungs	Mice	lungs	up
Afu1g17010	Early_up_Mice_lungs	Mice	lungs	up
Afu1g12920	Early_up_Mice_lungs	Mice	lungs	up
Afu6g08620	Early_up_Mice_lungs	Mice	lungs	up
Afu3g00510	Early_up_Mice_lungs	Mice	lungs	up
Afu4g12920	Early_up_Mice_lungs	Mice	lungs	up
Afu1g10580	Early_up_Mice_lungs	Mice	lungs	up
Afu5g04250	Early_up_Mice_lungs	Mice	lungs	up
Afu1g01940	Early_up_Mice_lungs	Mice	lungs	up
Afu8g02420	Early_up_Mice_lungs	Mice	lungs	up
Afu3g12040	Early_up_Mice_lungs	Mice	lungs	up
Afu4g09760	Early_up_Mice_lungs	Mice	lungs	up
Afu6g01950	Early_up_Mice_lungs	Mice	lungs	up
Afu6g09830	Early_up_Mice_lungs	Mice	lungs	up
Afu4g11550	Early_up_Mice_lungs	Mice	lungs	up
Afu3g10610	Early_up_Mice_lungs	Mice	lungs	up
Afu2g01430	Early_up_Mice_lungs	Mice	lungs	up
Afu6g00740	Early_up_Mice_lungs	Mice	lungs	up
Afu1g05190	Early_up_Mice_lungs	Mice	lungs	up
Afu7g03970	Early_up_Mice_lungs	Mice	lungs	up
Afu3g10630	Early_up_Mice_lungs	Mice	lungs	up
Afu6g00430	Early_up_Mice_lungs	Mice	lungs	up
Afu3g08660	Early_up_Mice_lungs	Mice	lungs	up
Afu1g12440	Early_up_Mice_lungs	Mice	lungs	up
Afu5g03740	Early_up_Mice_lungs	Mice	lungs	up
Afu4g11190	Early_up_Mice_lungs	Mice	lungs	up
Afu1g06150	Early_up_Mice_lungs	Mice	lungs	up
Afu6g05210	Early_up_Mice_lungs	Mice	lungs	up
Afu2g17730	Early_up_Mice_lungs	Mice	lungs	up
Afu1g11830	Early_up_Mice_lungs	Mice	lungs	up
Afu2g01440	Early_up_Mice_lungs	Mice	lungs	up
Afu5g13370	Early_up_Mice_lungs	Mice	lungs	up
Afu8g05320	Early_up_Mice_lungs	Mice	lungs	up
Afu2g12080	Early_up_Mice_lungs	Mice	lungs	up
Afu1g14200	Early_up_Mice_lungs	Mice	lungs	up
Afu5g02700	Early_up_Mice_lungs	Mice	lungs	up
Afu6g12280	Early_up_Mice_lungs	Mice	lungs	up
Afu6g08810	Early_up_Mice_lungs	Mice	lungs	up
Afu4g11050	Early_up_Mice_lungs	Mice	lungs	up
Afu6g02750	Early_up_Mice_lungs	Mice	lungs	up
Afu2g12900	Early_up_Mice_lungs	Mice	lungs	up
Afu4g11910	Early_up_Mice_lungs	Mice	lungs	up
Afu5g03490	Early_up_Mice_lungs	Mice	lungs	up
Afu8g04730	Early_up_Mice_lungs	Mice	lungs	up
Afu4g08010	Early_up_Mice_lungs	Mice	lungs	up
Afu5g11240	Early_up_Mice_lungs	Mice	lungs	up
Afu5g09150	Early_up_Mice_lungs	Mice	lungs	up
Afu5g00640	Early_up_Mice_lungs	Mice	lungs	up
Afu5g01600	Early_up_Mice_lungs	Mice	lungs	up
Afu4g08880	Early_up_Mice_lungs	Mice	lungs	up
Afu4g06240	Early_up_Mice_lungs	Mice	lungs	up
Afu1g04900	Early_up_Mice_lungs	Mice	lungs	up
Afu1g10750	Early_up_Mice_lungs	Mice	lungs	up
Afu6g04790	Early_up_Mice_lungs	Mice	lungs	up
Afu6g02240	Early_up_Mice_lungs	Mice	lungs	up
Afu3g12250	Early_up_Mice_lungs	Mice	lungs	up
Afu6g03730	Early_up_Mice_lungs	Mice	lungs	up
Afu1g14210	Early_up_Mice_lungs	Mice	lungs	up
Afu5g11380	Early_up_Mice_lungs	Mice	lungs	up
Afu1g06240	Early_up_Mice_lungs	Mice	lungs	up
Afu5g07390	Early_up_Mice_lungs	Mice	lungs	up
Afu1g05080	Early_up_Mice_lungs	Mice	lungs	up
Afu1g05340	Early_up_Mice_lungs	Mice	lungs	up
Afu2g13570	Early_up_Mice_lungs	Mice	lungs	up
Afu2g04700	Early_up_Mice_lungs	Mice	lungs	up
Afu7g01340	Early_up_Mice_lungs	Mice	lungs	up
Afu3g00180	Early_up_Mice_lungs	Mice	lungs	up
Afu8g05530	Early_up_Mice_lungs	Mice	lungs	up
Afu4g06380	Early_up_Mice_lungs	Mice	lungs	up
Afu5g06130	Early_up_Mice_lungs	Mice	lungs	up
Afu1g01740	Early_up_Mice_lungs	Mice	lungs	up
Afu6g07540	Early_up_Mice_lungs	Mice	lungs	up
Afu3g10920	Early_up_Mice_lungs	Mice	lungs	up
Afu5g09250	Early_up_Mice_lungs	Mice	lungs	up
Afu3g13700	Early_up_Mice_lungs	Mice	lungs	up
Afu2g12580	Early_up_Mice_lungs	Mice	lungs	up
Afu2g16120	Early_up_Mice_lungs	Mice	lungs	up
Afu1g04870	Early_up_Mice_lungs	Mice	lungs	up
Afu1g09480	Early_up_Mice_lungs	Mice	lungs	up
Afu1g03620	Early_up_Mice_lungs	Mice	lungs	up
Afu1g08930	Early_up_Mice_lungs	Mice	lungs	up
Afu6g07490	Early_up_Mice_lungs	Mice	lungs	up
Afu4g08270	Early_up_Mice_lungs	Mice	lungs	up
Afu8g02430	Early_up_Mice_lungs	Mice	lungs	up
Afu3g00320	Late_up_Mice_lungs	Mice	lungs	up
Afu8g02130	Late_up_Mice_lungs	Mice	lungs	up
Afu2g17450	Late_up_Mice_lungs	Mice	lungs	up
Afu7g04980	Late_up_Mice_lungs	Mice	lungs	up
Afu5g06680	Late_up_Mice_lungs	Mice	lungs	up
Afu7g06680	Late_up_Mice_lungs	Mice	lungs	up
Afu6g03470	Late_up_Mice_lungs	Mice	lungs	up
Afu5g10510	Late_up_Mice_lungs	Mice	lungs	up
Afu5g09460	Late_up_Mice_lungs	Mice	lungs	up
Afu7g01690	Late_up_Mice_lungs	Mice	lungs	up
Afu5g00720	Late_up_Mice_lungs	Mice	lungs	up
Afu1g16760	Late_up_Mice_lungs	Mice	lungs	up
Afu6g03350	Late_up_Mice_lungs	Mice	lungs	up
Afu7g00800	Late_up_Mice_lungs	Mice	lungs	up
Afu4g01070	Late_up_Mice_lungs	Mice	lungs	up
Afu3g12620	Late_up_Mice_lungs	Mice	lungs	up
Afu2g05750	Late_up_Mice_lungs	Mice	lungs	up
Afu2g13270	Late_up_Mice_lungs	Mice	lungs	up
Afu4g11800	Late_up_Mice_lungs	Mice	lungs	up
Afu1g16770	Late_up_Mice_lungs	Mice	lungs	up
Afu6g09640	Late_up_Mice_lungs	Mice	lungs	up
Afu6g02030	Late_up_Mice_lungs	Mice	lungs	up
Afu3g02830	Late_up_Mice_lungs	Mice	lungs	up
Afu4g00610	Late_up_Mice_lungs	Mice	lungs	up
Afu1g03100	Late_up_Mice_lungs	Mice	lungs	up
Afu3g12600	Late_up_Mice_lungs	Mice	lungs	up
Afu5g07080	Late_up_Mice_lungs	Mice	lungs	up
Afu5g14510	Late_up_Mice_lungs	Mice	lungs	up
Afu6g12150	Late_up_Mice_lungs	Mice	lungs	up
Afu6g09350	Late_up_Mice_lungs	Mice	lungs	up
Afu8g05800	Late_up_Mice_lungs	Mice	lungs	up
Afu5g14230	Late_up_Mice_lungs	Mice	lungs	up
Afu6g01840	Late_up_Mice_lungs	Mice	lungs	up
Afu1g02930	Late_up_Mice_lungs	Mice	lungs	up
Afu8g00610	Late_up_Mice_lungs	Mice	lungs	up
Afu6g03230	Late_up_Mice_lungs	Mice	lungs	up
Afu3g08110	Late_up_Mice_lungs	Mice	lungs	up
Afu2g17620	Late_up_Mice_lungs	Mice	lungs	up
Afu6g06690	Late_up_Mice_lungs	Mice	lungs	up
Afu5g09530	Late_up_Mice_lungs	Mice	lungs	up
Afu4g10680	Late_up_Mice_lungs	Mice	lungs	up
Afu5g03010	Late_up_Mice_lungs	Mice	lungs	up
Afu6g10280	Late_up_Mice_lungs	Mice	lungs	up
Afu8g06850	Late_up_Mice_lungs	Mice	lungs	up
Afu8g00830	Late_up_Mice_lungs	Mice	lungs	up
Afu2g00500	Late_up_Mice_lungs	Mice	lungs	up
Afu3g13760	Late_up_Mice_lungs	Mice	lungs	up
Afu2g05890	Late_up_Mice_lungs	Mice	lungs	up
Afu3g07900	Late_up_Mice_lungs	Mice	lungs	up
Afu7g05400	Late_up_Mice_lungs	Mice	lungs	up
Afu7g00580	Late_up_Mice_lungs	Mice	lungs	up
Afu2g02500	Late_up_Mice_lungs	Mice	lungs	up
Afu5g01370	Late_up_Mice_lungs	Mice	lungs	up
Afu1g15690	Late_up_Mice_lungs	Mice	lungs	up
Afu2g16060	Late_up_Mice_lungs	Mice	lungs	up
Afu4g08730	Late_up_Mice_lungs	Mice	lungs	up
Afu2g15510	Late_up_Mice_lungs	Mice	lungs	up
Afu2g04140	Late_up_Mice_lungs	Mice	lungs	up
Afu2g12680	Late_up_Mice_lungs	Mice	lungs	up
Afu2g01790	Late_up_Mice_lungs	Mice	lungs	up
Afu7g01040	Late_up_Mice_lungs	Mice	lungs	up
Afu6g08460	Late_up_Mice_lungs	Mice	lungs	up
Afu8g02610	Late_up_Mice_lungs	Mice	lungs	up
Afu6g09670	Late_up_Mice_lungs	Mice	lungs	up
Afu6g09730	Late_up_Mice_lungs	Mice	lungs	up
Afu4g07150	Late_up_Mice_lungs	Mice	lungs	up
Afu6g14420	Late_up_Mice_lungs	Mice	lungs	up
Afu5g12600	Late_up_Mice_lungs	Mice	lungs	up
Afu1g12860	Late_up_Mice_lungs	Mice	lungs	up
Afu2g14740	Late_up_Mice_lungs	Mice	lungs	up
Afu2g17650	Late_up_Mice_lungs	Mice	lungs	up
Afu4g01290	Late_up_Mice_lungs	Mice	lungs	up
Afu8g06830	Late_up_Mice_lungs	Mice	lungs	up
Afu3g00880	Late_up_Mice_lungs	Mice	lungs	up
Afu5g01830	Late_up_Mice_lungs	Mice	lungs	up
Afu5g01620	Late_up_Mice_lungs	Mice	lungs	up
Afu3g13110	Late_up_Mice_lungs	Mice	lungs	up
Afu3g03280	Late_up_Mice_lungs	Mice	lungs	up
Afu2g08180	Late_up_Mice_lungs	Mice	lungs	up
Afu5g00710	Late_up_Mice_lungs	Mice	lungs	up
Afu6g09700	Late_up_Mice_lungs	Mice	lungs	up
Afu2g16330	Late_up_Mice_lungs	Mice	lungs	up
Afu7g06800	Late_up_Mice_lungs	Mice	lungs	up
Afu2g17300	Late_up_Mice_lungs	Mice	lungs	up
Afu6g09690	Late_up_Mice_lungs	Mice	lungs	up
Afu5g01030	Late_up_Mice_lungs	Mice	lungs	up
Afu8g02560	Late_up_Mice_lungs	Mice	lungs	up
Afu1g05580	Late_up_Mice_lungs	Mice	lungs	up
Afu4g00390	Late_up_Mice_lungs	Mice	lungs	up
Afu4g14070	Late_up_Mice_lungs	Mice	lungs	up
Afu8g02040	Late_up_Mice_lungs	Mice	lungs	up
Afu2g00570	Late_up_Mice_lungs	Mice	lungs	up
Afu4g13950	Late_up_Mice_lungs	Mice	lungs	up
Afu3g00760	Late_up_Mice_lungs	Mice	lungs	up
Afu6g12470	Late_up_Mice_lungs	Mice	lungs	up
Afu1g09650	Late_up_Mice_lungs	Mice	lungs	up
Afu1g10590	Late_up_Mice_lungs	Mice	lungs	up
Afu7g00450	Late_up_Mice_lungs	Mice	lungs	up
Afu2g01710	Late_up_Mice_lungs	Mice	lungs	up
Afu1g01300	Late_up_Mice_lungs	Mice	lungs	up
Afu7g00970	Late_up_Mice_lungs	Mice	lungs	up
Afu3g03140	Late_up_Mice_lungs	Mice	lungs	up
Afu5g08830	Late_up_Mice_lungs	Mice	lungs	up
Afu1g01550	Late_up_Mice_lungs	Mice	lungs	up
Afu1g13780	Late_up_Mice_lungs	Mice	lungs	up
Afu1g15550	Late_up_Mice_lungs	Mice	lungs	up
Afu8g00540	Late_up_Mice_lungs	Mice	lungs	up
Afu3g12090	Late_up_Mice_lungs	Mice	lungs	up
Afu1g17050	Late_up_Mice_lungs	Mice	lungs	up
Afu6g07560	Late_up_Mice_lungs	Mice	lungs	up
Afu2g17280	Late_up_Mice_lungs	Mice	lungs	up
Afu4g09230	Late_up_Mice_lungs	Mice	lungs	up
Afu2g10190	Late_up_Mice_lungs	Mice	lungs	up
Afu1g16200	Late_up_Mice_lungs	Mice	lungs	up
Afu1g10460	Late_up_Mice_lungs	Mice	lungs	up
Afu4g13260	Late_up_Mice_lungs	Mice	lungs	up
Afu4g13990	Late_up_Mice_lungs	Mice	lungs	up
Afu1g07430	Late_up_Mice_lungs	Mice	lungs	up
Afu2g14450	Late_up_Mice_lungs	Mice	lungs	up
Afu6g03680	Late_up_Mice_lungs	Mice	lungs	up
Afu4g07790	Late_up_Mice_lungs	Mice	lungs	up
Afu4g14190	Late_up_Mice_lungs	Mice	lungs	up
Afu6g03340	Late_up_Mice_lungs	Mice	lungs	up
Afu7g04560	Late_up_Mice_lungs	Mice	lungs	up
Afu4g11320	Late_up_Mice_lungs	Mice	lungs	up
Afu3g12610	Late_up_Mice_lungs	Mice	lungs	up
Afu5g09070	Late_up_Mice_lungs	Mice	lungs	up
Afu1g15040	Late_up_Mice_lungs	Mice	lungs	up
Afu1g10030	Late_up_Mice_lungs	Mice	lungs	up
Afu4g09310	Late_up_Mice_lungs	Mice	lungs	up
Afu4g13760	Late_up_Mice_lungs	Mice	lungs	up
Afu2g17640	Late_up_Mice_lungs	Mice	lungs	up
Afu5g06820	Late_up_Mice_lungs	Mice	lungs	up
Afu4g09300	Late_up_Mice_lungs	Mice	lungs	up
Afu4g12370	Late_up_Mice_lungs	Mice	lungs	up
Afu7g02010	Late_up_Mice_lungs	Mice	lungs	up
Afu3g07610	Late_up_Mice_lungs	Mice	lungs	up
Afu2g12600	Late_up_Mice_lungs	Mice	lungs	up
Afu8g01080	Late_up_Mice_lungs	Mice	lungs	up
Afu1g02380	Late_up_Mice_lungs	Mice	lungs	up
Afu2g02490	Late_up_Mice_lungs	Mice	lungs	up
Afu6g13700	Late_up_Mice_lungs	Mice	lungs	up
Afu4g01350	Late_up_Mice_lungs	Mice	lungs	up
Afu2g00890	Late_up_Mice_lungs	Mice	lungs	up
Afu6g13380	Late_up_Mice_lungs	Mice	lungs	up
Afu6g12200	Late_up_Mice_lungs	Mice	lungs	up
Afu5g02500	Late_up_Mice_lungs	Mice	lungs	up
Afu8g00950	Late_up_Mice_lungs	Mice	lungs	up
Afu3g03720	Late_up_Mice_lungs	Mice	lungs	up
Afu8g06760	Late_up_Mice_lungs	Mice	lungs	up
Afu3g01500	Late_up_Mice_lungs	Mice	lungs	up
Afu6g07820	Late_up_Mice_lungs	Mice	lungs	up
Afu1g05120	Late_up_Mice_lungs	Mice	lungs	up
Afu4g07810	Late_up_Mice_lungs	Mice	lungs	up
Afu6g09320	Late_up_Mice_lungs	Mice	lungs	up
Afu6g09650	Late_up_Mice_lungs	Mice	lungs	up
Afu7g04970	Late_up_Mice_lungs	Mice	lungs	up
Afu6g09720	Late_up_Mice_lungs	Mice	lungs	up
Afu8g00940	Late_up_Mice_lungs	Mice	lungs	up
Afu6g09710	Late_up_Mice_lungs	Mice	lungs	up
Afu5g12950	Late_up_Mice_lungs	Mice	lungs	up
Afu1g12620	Late_up_Mice_lungs	Mice	lungs	up
Afu5g01680	Late_up_Mice_lungs	Mice	lungs	up
Afu4g14230	Late_up_Mice_lungs	Mice	lungs	up
Afu1g16560	Late_up_Mice_lungs	Mice	lungs	up
Afu3g14260	Late_up_Mice_lungs	Mice	lungs	up
Afu2g13900	Late_up_Mice_lungs	Mice	lungs	up
Afu7g04570	Late_up_Mice_lungs	Mice	lungs	up
Afu7g04960	Late_up_Mice_lungs	Mice	lungs	up
Afu6g02960	Late_up_Mice_lungs	Mice	lungs	up
Afu6g12480	Late_up_Mice_lungs	Mice	lungs	up
Afu8g02090	Late_up_Mice_lungs	Mice	lungs	up
Afu4g14240	Late_up_Mice_lungs	Mice	lungs	up
Afu6g09680	Late_up_Mice_lungs	Mice	lungs	up
Afu8g05590	Late_up_Mice_lungs	Mice	lungs	up
Afu4g00700	Late_up_Mice_lungs	Mice	lungs	up
Afu2g00760	Late_up_Mice_lungs	Mice	lungs	up
Afu5g03550	Late_up_Mice_lungs	Mice	lungs	up
Afu3g01410	Late_up_Mice_lungs	Mice	lungs	up
Afu3g07930	Late_up_Mice_lungs	Mice	lungs	up
Afu3g01660	Late_up_Mice_lungs	Mice	lungs	up
Afu6g10100	Late_up_Mice_lungs	Mice	lungs	up
Afu3g14510	Late_up_Mice_lungs	Mice	lungs	up
Afu5g14060	Late_up_Mice_lungs	Mice	lungs	up
Afu6g02270	Late_up_Mice_lungs	Mice	lungs	up
Afu4g08840	Late_up_Mice_lungs	Mice	lungs	up
Afu5g14650	Late_up_Mice_lungs	Mice	lungs	up
Afu5g01230	Late_up_Mice_lungs	Mice	lungs	up
Afu2g17330	Late_up_Mice_lungs	Mice	lungs	up
Afu2g13880	Late_up_Mice_lungs	Mice	lungs	up
Afu3g00520	Late_up_Mice_lungs	Mice	lungs	up
Afu6g12420	Late_up_Mice_lungs	Mice	lungs	up
Afu5g14240	Late_up_Mice_lungs	Mice	lungs	up
Afu2g07440	Late_up_Mice_lungs	Mice	lungs	up
Afu7g06540	Late_up_Mice_lungs	Mice	lungs	up
Afu3g12810	Late_up_Mice_lungs	Mice	lungs	up
Afu1g17160	Late_up_Mice_lungs	Mice	lungs	up
Afu8g02470	Late_up_Mice_lungs	Mice	lungs	up
Afu4g14000	Late_up_Mice_lungs	Mice	lungs	up
Afu2g01130	Late_up_Mice_lungs	Mice	lungs	up
Afu5g03750	Late_up_Mice_lungs	Mice	lungs	up
Afu5g07700	Late_up_Mice_lungs	Mice	lungs	up
Afu8g05630	Late_up_Mice_lungs	Mice	lungs	up
Afu3g14580	Late_up_Mice_lungs	Mice	lungs	up
Afu4g08630	Late_up_Mice_lungs	Mice	lungs	up
Afu6g03480	Late_up_Mice_lungs	Mice	lungs	up
Afu2g05510	Late_up_Mice_lungs	Mice	lungs	up
Afu5g07740	Late_up_Mice_lungs	Mice	lungs	up
Afu3g00130	Late_up_Mice_lungs	Mice	lungs	up
Afu3g00370	Late_up_Mice_lungs	Mice	lungs	up
Afu8g00700	Late_up_Mice_lungs	Mice	lungs	up
Afu5g03850	Late_up_Mice_lungs	Mice	lungs	up
Afu7g01030	Late_up_Mice_lungs	Mice	lungs	up
Afu8g02210	Late_up_Mice_lungs	Mice	lungs	up
Afu5g03980	Late_up_Mice_lungs	Mice	lungs	up
Afu5g03960	Late_up_Mice_lungs	Mice	lungs	up
Afu8g04610	Late_up_Mice_lungs	Mice	lungs	up
Afu6g12110	Late_up_Mice_lungs	Mice	lungs	up
Afu8g00420	Late_up_Mice_lungs	Mice	lungs	up
Afu6g08570	Late_up_Mice_lungs	Mice	lungs	up
Afu2g18050	Late_up_Mice_lungs	Mice	lungs	up
Afu8g00590	Late_up_Mice_lungs	Mice	lungs	up
Afu5g03820	Late_up_Mice_lungs	Mice	lungs	up
Afu6g08490	Late_up_Mice_lungs	Mice	lungs	up
Afu2g11990	Late_up_Mice_lungs	Mice	lungs	up
Afu2g03150	Late_up_Mice_lungs	Mice	lungs	up
Afu2g07720	Late_up_Mice_lungs	Mice	lungs	up
Afu4g14570	Late_up_Mice_lungs	Mice	lungs	up
Afu1g04390	Late_up_Mice_lungs	Mice	lungs	up
Afu3g14610	Late_up_Mice_lungs	Mice	lungs	up
Afu2g12820	Late_up_Mice_lungs	Mice	lungs	up
Afu3g03330	Late_up_Mice_lungs	Mice	lungs	up
Afu1g04150	Late_up_Mice_lungs	Mice	lungs	up
Afu2g09040	Late_up_Mice_lungs	Mice	lungs	up
Afu2g16210	Late_up_Mice_lungs	Mice	lungs	up
Afu3g00720	Late_up_Mice_lungs	Mice	lungs	up
Afu5g12650	Late_up_Mice_lungs	Mice	lungs	up
Afu8g02620	Late_up_Mice_lungs	Mice	lungs	up
Afu1g07570	Late_up_Mice_lungs	Mice	lungs	up
Afu5g02510	Late_up_Mice_lungs	Mice	lungs	up
Afu1g12250	Late_up_Mice_lungs	Mice	lungs	up
Afu2g01890	Late_up_Mice_lungs	Mice	lungs	up
Afu6g13780	Late_up_Mice_lungs	Mice	lungs	up
Afu2g03810	Late_up_Mice_lungs	Mice	lungs	up
Afu5g01180	Late_up_Mice_lungs	Mice	lungs	up
Afu5g02330	Late_up_Mice_lungs	Mice	lungs	up
Afu2g15190	Late_up_Mice_lungs	Mice	lungs	up
Afu2g18030	Late_up_Mice_lungs	Mice	lungs	up
Afu4g06850	Late_up_Mice_lungs	Mice	lungs	up
Afu6g04290	Late_up_Mice_lungs	Mice	lungs	up
Afu1g10720	Late_up_Mice_lungs	Mice	lungs	up
Afu1g05240	Late_up_Mice_lungs	Mice	lungs	up
Afu6g03250	Late_up_Mice_lungs	Mice	lungs	up
Afu1g15270	Late_up_Mice_lungs	Mice	lungs	up
Afu4g07270	Late_up_Mice_lungs	Mice	lungs	up
Afu5g07440	Late_up_Mice_lungs	Mice	lungs	up
Afu3g14970	Late_up_Mice_lungs	Mice	lungs	up
Afu3g08050	Late_up_Mice_lungs	Mice	lungs	up
Afu5g13520	Late_up_Mice_lungs	Mice	lungs	up
Afu4g11570	Late_up_Mice_lungs	Mice	lungs	up
Afu6g14000	Late_up_Mice_lungs	Mice	lungs	up
Afu4g01440	Late_up_Mice_lungs	Mice	lungs	up
Afu5g02620	Late_up_Mice_lungs	Mice	lungs	up
Afu1g10830	Late_up_Mice_lungs	Mice	lungs	up
Afu1g17030	Late_up_Mice_lungs	Mice	lungs	up
Afu1g03200	Late_up_Mice_lungs	Mice	lungs	up
Afu5g14290	Late_up_Mice_lungs	Mice	lungs	up
Afu3g02210	Late_up_Mice_lungs	Mice	lungs	up
Afu3g13140	Late_up_Mice_lungs	Mice	lungs	up
Afu3g01260	Late_up_Mice_lungs	Mice	lungs	up
Afu2g16630	Late_up_Mice_lungs	Mice	lungs	up
Afu7g00690	Late_up_Mice_lungs	Mice	lungs	up
Afu5g13030	Late_up_Mice_lungs	Mice	lungs	up
Afu2g04280	Late_up_Mice_lungs	Mice	lungs	up
Afu3g00530	Late_up_Mice_lungs	Mice	lungs	up
Afu3g01430	Late_up_Mice_lungs	Mice	lungs	up
Afu3g00380	Late_up_Mice_lungs	Mice	lungs	up
Afu7g04820	Late_up_Mice_lungs	Mice	lungs	up
Afu1g01310	Late_up_Mice_lungs	Mice	lungs	up
Afu2g13540	Late_up_Mice_lungs	Mice	lungs	up
Afu3g03370	Late_up_Mice_lungs	Mice	lungs	up
Afu2g05720	Late_up_Mice_lungs	Mice	lungs	up
Afu1g13200	Late_up_Mice_lungs	Mice	lungs	up
Afu4g13970	Late_up_Mice_lungs	Mice	lungs	up
Afu3g13620	Late_up_Mice_lungs	Mice	lungs	up
Afu3g00730	Late_up_Mice_lungs	Mice	lungs	up
Afu1g04430	Late_up_Mice_lungs	Mice	lungs	up
Afu5g13970	Late_up_Mice_lungs	Mice	lungs	up
Afu2g15530	Late_up_Mice_lungs	Mice	lungs	up
Afu3g07980	Late_up_Mice_lungs	Mice	lungs	up
Afu8g02670	Late_up_Mice_lungs	Mice	lungs	up
Afu5g02250	Late_up_Mice_lungs	Mice	lungs	up
Afu3g09650	Late_up_Mice_lungs	Mice	lungs	up
Afu3g14300	Late_up_Mice_lungs	Mice	lungs	up
Afu6g13330	Late_up_Mice_lungs	Mice	lungs	up
Afu4g07350	Late_up_Mice_lungs	Mice	lungs	up
Afu6g13660	Late_up_Mice_lungs	Mice	lungs	up
Afu6g14360	Late_up_Mice_lungs	Mice	lungs	up
Afu5g01360	Late_up_Mice_lungs	Mice	lungs	up
Afu4g13750	Late_up_Mice_lungs	Mice	lungs	up
Afu6g11530	Late_up_Mice_lungs	Mice	lungs	up
Afu1g17130	Late_up_Mice_lungs	Mice	lungs	up
Afu7g00440	Late_up_Mice_lungs	Mice	lungs	up
Afu3g00870	Late_up_Mice_lungs	Mice	lungs	up
Afu1g16510	Late_up_Mice_lungs	Mice	lungs	up
Afu8g02250	Late_up_Mice_lungs	Mice	lungs	up
Afu4g14460	Late_up_Mice_lungs	Mice	lungs	up
Afu1g15660	Late_up_Mice_lungs	Mice	lungs	up
Afu2g17510	Late_up_Mice_lungs	Mice	lungs	up
Afu2g10020	Late_up_Mice_lungs	Mice	lungs	up
Afu7g00790	Late_up_Mice_lungs	Mice	lungs	up
Afu2g00580	Late_up_Mice_lungs	Mice	lungs	up
Afu2g11860	Late_up_Mice_lungs	Mice	lungs	up
Afu5g06620	Late_up_Mice_lungs	Mice	lungs	up
Afu1g02560	Late_up_Mice_lungs	Mice	lungs	up
Afu4g12890	Late_up_Mice_lungs	Mice	lungs	up
Afu6g03800	Late_up_Mice_lungs	Mice	lungs	up
Afu2g00790	Late_up_Mice_lungs	Mice	lungs	up
Afu6g07370	Late_up_Mice_lungs	Mice	lungs	up
Afu6g03400	Late_up_Mice_lungs	Mice	lungs	up
Afu2g10210	Late_up_Mice_lungs	Mice	lungs	up
Afu2g00520	Late_up_Mice_lungs	Mice	lungs	up
Afu3g14180	Late_up_Mice_lungs	Mice	lungs	up
Afu5g00100	Late_up_Mice_lungs	Mice	lungs	up
Afu4g01370	Late_up_Mice_lungs	Mice	lungs	up
Afu2g08820	Late_up_Mice_lungs	Mice	lungs	up
Afu2g03450	Late_up_Mice_lungs	Mice	lungs	up
Afu4g00980	Late_up_Mice_lungs	Mice	lungs	up
Afu2g11120	Late_up_Mice_lungs	Mice	lungs	up
Afu8g02050	Late_up_Mice_lungs	Mice	lungs	up
Afu1g02260	Late_up_Mice_lungs	Mice	lungs	up
Afu5g03290	Late_up_Mice_lungs	Mice	lungs	up
Afu4g06660	Late_up_Mice_lungs	Mice	lungs	up
Afu2g11530	Late_up_Mice_lungs	Mice	lungs	up
Afu2g08090	Late_up_Mice_lungs	Mice	lungs	up
Afu4g12510	Late_up_Mice_lungs	Mice	lungs	up
Afu5g07660	Late_up_Mice_lungs	Mice	lungs	up
Afu8g01960	Late_up_Mice_lungs	Mice	lungs	up
Afu1g10220	Late_up_Mice_lungs	Mice	lungs	up
Afu2g05290	Late_up_Mice_lungs	Mice	lungs	up
Afu1g17510	Late_up_Mice_lungs	Mice	lungs	up
Afu4g09410	Late_up_Mice_lungs	Mice	lungs	up
Afu6g13790	Late_up_Mice_lungs	Mice	lungs	up
Afu1g03020	Late_up_Mice_lungs	Mice	lungs	up
Afu3g11980	Late_up_Mice_lungs	Mice	lungs	up
Afu2g14480	Late_up_Mice_lungs	Mice	lungs	up
Afu5g07360	Late_up_Mice_lungs	Mice	lungs	up
Afu6g12620	Late_up_Mice_lungs	Mice	lungs	up
Afu8g00860	Late_up_Mice_lungs	Mice	lungs	up
Afu4g14600	Late_up_Mice_lungs	Mice	lungs	up
Afu6g09840	Late_up_Mice_lungs	Mice	lungs	up
Afu7g01120	Late_up_Mice_lungs	Mice	lungs	up
Afu2g01020	Late_up_Mice_lungs	Mice	lungs	up
Afu4g08000	Late_up_Mice_lungs	Mice	lungs	up
Afu2g16190	Late_up_Mice_lungs	Mice	lungs	up
Afu4g10000	Late_up_Mice_lungs	Mice	lungs	up
Afu4g01050	Late_up_Mice_lungs	Mice	lungs	up
Afu1g09640	Late_up_Mice_lungs	Mice	lungs	up
Afu5g05880	Late_up_Mice_lungs	Mice	lungs	up
Afu3g02080	Late_up_Mice_lungs	Mice	lungs	up
Afu4g10130	Late_up_Mice_lungs	Mice	lungs	up
Afu8g06090	Late_up_Mice_lungs	Mice	lungs	up
Afu6g07220	Late_up_Mice_lungs	Mice	lungs	up
Afu6g06660	Late_up_Mice_lungs	Mice	lungs	up
Afu4g10050	Late_up_Mice_lungs	Mice	lungs	up
Afu5g03610	Late_up_Mice_lungs	Mice	lungs	up
Afu6g08910	Late_up_Mice_lungs	Mice	lungs	up
Afu2g11720	Late_up_Mice_lungs	Mice	lungs	up
Afu3g11090	Late_up_Mice_lungs	Mice	lungs	up
Afu5g09520	Late_up_Mice_lungs	Mice	lungs	up
Afu4g06220	Late_up_Mice_lungs	Mice	lungs	up
Afu1g05690	Late_up_Mice_lungs	Mice	lungs	up
Afu3g09330	Late_up_Mice_lungs	Mice	lungs	up
Afu5g00580	Late_up_Mice_lungs	Mice	lungs	up
Afu4g00490	Late_up_Mice_lungs	Mice	lungs	up
Afu1g13680	Late_up_Mice_lungs	Mice	lungs	up
Afu6g10360	Late_up_Mice_lungs	Mice	lungs	up
Afu7g00610	Late_up_Mice_lungs	Mice	lungs	up
Afu2g12990	Late_up_Mice_lungs	Mice	lungs	up
Afu6g07390	Late_up_Mice_lungs	Mice	lungs	up
Afu7g05350	Late_up_Mice_lungs	Mice	lungs	up
Afu2g13410	Late_up_Mice_lungs	Mice	lungs	up
Afu2g13200	Late_up_Mice_lungs	Mice	lungs	up
Afu2g17070	Late_up_Mice_lungs	Mice	lungs	up
Afu1g17120	Late_up_Mice_lungs	Mice	lungs	up
Afu6g14070	Late_up_Mice_lungs	Mice	lungs	up
Afu1g02040	Late_up_Mice_lungs	Mice	lungs	up
Afu6g03030	Late_up_Mice_lungs	Mice	lungs	up
Afu4g10770	Late_up_Mice_lungs	Mice	lungs	up
Afu7g06550	Late_up_Mice_lungs	Mice	lungs	up
Afu8g06580	Late_up_Mice_lungs	Mice	lungs	up
Afu5g02730	Late_up_Mice_lungs	Mice	lungs	up
Afu4g13170	Late_up_Mice_lungs	Mice	lungs	up
Afu1g08840	Late_up_Mice_lungs	Mice	lungs	up
Afu8g01910	Late_up_Mice_lungs	Mice	lungs	up
Afu6g13740	Late_up_Mice_lungs	Mice	lungs	up
Afu5g01100	Late_up_Mice_lungs	Mice	lungs	up
Afu6g06980	Late_up_Mice_lungs	Mice	lungs	up
Afu6g11240	Late_up_Mice_lungs	Mice	lungs	up
Afu3g15010	Late_up_Mice_lungs	Mice	lungs	up
Afu4g08100	Late_up_Mice_lungs	Mice	lungs	up
Afu7g05940	Late_up_Mice_lungs	Mice	lungs	up
Afu1g16720	Late_up_Mice_lungs	Mice	lungs	up
Afu5g00210	Late_up_Mice_lungs	Mice	lungs	up
Afu3g09260	Late_up_Mice_lungs	Mice	lungs	up
Afu3g01080	Late_up_Mice_lungs	Mice	lungs	up
Afu3g11580	Late_up_Mice_lungs	Mice	lungs	up
Afu7g04520	Late_up_Mice_lungs	Mice	lungs	up
Afu2g12560	Late_up_Mice_lungs	Mice	lungs	up
Afu8g06900	Late_up_Mice_lungs	Mice	lungs	up
Afu4g00500	Late_up_Mice_lungs	Mice	lungs	up
Afu6g03780	Late_up_Mice_lungs	Mice	lungs	up
Afu4g11670	Late_up_Mice_lungs	Mice	lungs	up
Afu8g04390	Late_up_Mice_lungs	Mice	lungs	up
Afu5g06790	Late_up_Mice_lungs	Mice	lungs	up
Afu3g07970	Late_up_Mice_lungs	Mice	lungs	up
Afu5g14170	Late_up_Mice_lungs	Mice	lungs	up
Afu4g08420	Late_up_Mice_lungs	Mice	lungs	up
Afu3g03360	Late_up_Mice_lungs	Mice	lungs	up
Afu3g00450	Late_up_Mice_lungs	Mice	lungs	up
Afu1g14160	Late_up_Mice_lungs	Mice	lungs	up
Afu5g13100	Late_up_Mice_lungs	Mice	lungs	up
Afu6g13800	Late_up_Mice_lungs	Mice	lungs	up
Afu3g02840	Late_up_Mice_lungs	Mice	lungs	up
Afu8g01100	Late_up_Mice_lungs	Mice	lungs	up
Afu7g08460	Late_up_Mice_lungs	Mice	lungs	up
Afu1g12240	Late_up_Mice_lungs	Mice	lungs	up
Afu3g00540	Late_up_Mice_lungs	Mice	lungs	up
Afu1g12830	Late_up_Mice_lungs	Mice	lungs	up
Afu5g13350	Late_up_Mice_lungs	Mice	lungs	up
Afu6g03490	Late_up_Mice_lungs	Mice	lungs	up
Afu5g09910	Late_up_Mice_lungs	Mice	lungs	up
Afu8g00370	Late_up_Mice_lungs	Mice	lungs	up
Afu2g00810	Late_up_Mice_lungs	Mice	lungs	up
Afu2g07970	Late_up_Mice_lungs	Mice	lungs	up
Afu6g10370	Late_up_Mice_lungs	Mice	lungs	up
Afu1g03870	Late_up_Mice_lungs	Mice	lungs	up
Afu7g04540	Late_up_Mice_lungs	Mice	lungs	up
Afu1g01770	Late_up_Mice_lungs	Mice	lungs	up
Afu3g02370	Late_up_Mice_lungs	Mice	lungs	up
Afu6g08860	Late_up_Mice_lungs	Mice	lungs	up
Afu3g01710	Late_up_Mice_lungs	Mice	lungs	up
Afu5g03180	Late_up_Mice_lungs	Mice	lungs	up
Afu2g01740	Late_up_Mice_lungs	Mice	lungs	up
Afu2g11070	Late_up_Mice_lungs	Mice	lungs	up
Afu1g13480	Late_up_Mice_lungs	Mice	lungs	up
Afu6g13530	Late_up_Mice_lungs	Mice	lungs	up
Afu1g16310	Late_up_Mice_lungs	Mice	lungs	up
Afu1g10670	Late_up_Mice_lungs	Mice	lungs	up
Afu1g06990	Late_up_Mice_lungs	Mice	lungs	up
Afu1g04370	Late_up_Mice_lungs	Mice	lungs	up
Afu2g01170	Late_up_Mice_lungs	Mice	lungs	up
Afu2g17440	Late_up_Mice_lungs	Mice	lungs	up
Afu5g10090	Late_up_Mice_lungs	Mice	lungs	up
Afu3g08080	Late_up_Mice_lungs	Mice	lungs	up
Afu1g06890	Late_up_Mice_lungs	Mice	lungs	up
Afu2g13460	Late_up_Mice_lungs	Mice	lungs	up
Afu5g02130	Late_up_Mice_lungs	Mice	lungs	up
Afu5g13830	Late_up_Mice_lungs	Mice	lungs	up
Afu5g14380	Late_up_Mice_lungs	Mice	lungs	up
Afu2g10560	Late_up_Mice_lungs	Mice	lungs	up
Afu1g15770	Late_up_Mice_lungs	Mice	lungs	up
Afu6g00580	Late_up_Mice_lungs	Mice	lungs	up
Afu2g13890	Late_up_Mice_lungs	Mice	lungs	up
Afu1g13090	Late_up_Mice_lungs	Mice	lungs	up
Afu2g09650	Late_up_Mice_lungs	Mice	lungs	up
Afu2g14020	Late_up_Mice_lungs	Mice	lungs	up
Afu2g03910	Late_up_Mice_lungs	Mice	lungs	up
Afu2g14760	Late_up_Mice_lungs	Mice	lungs	up
Afu1g04110	Late_up_Mice_lungs	Mice	lungs	up
Afu5g06460	Late_up_Mice_lungs	Mice	lungs	up
Afu2g16160	Late_up_Mice_lungs	Mice	lungs	up
Afu6g07130	Late_up_Mice_lungs	Mice	lungs	up
Afu6g12130	Late_up_Mice_lungs	Mice	lungs	up
Afu3g09550	Late_up_Mice_lungs	Mice	lungs	up
Afu2g05860	Late_up_Mice_lungs	Mice	lungs	up
Afu3g10690	Late_up_Mice_lungs	Mice	lungs	up
Afu5g13710	Late_up_Mice_lungs	Mice	lungs	up
Afu2g08500	Late_up_Mice_lungs	Mice	lungs	up
Afu6g06870	Late_up_Mice_lungs	Mice	lungs	up
Afu1g15300	Late_up_Mice_lungs	Mice	lungs	up
Afu2g15150	Late_up_Mice_lungs	Mice	lungs	up
Afu8g02660	Late_up_Mice_lungs	Mice	lungs	up
Afu3g07160	Late_up_Mice_lungs	Mice	lungs	up
Afu5g09420	Late_up_Mice_lungs	Mice	lungs	up
Afu3g00560	Late_up_Mice_lungs	Mice	lungs	up
Afu7g00200	Late_up_Mice_lungs	Mice	lungs	up
Afu3g14740	Late_up_Mice_lungs	Mice	lungs	up
Afu5g08070	Late_up_Mice_lungs	Mice	lungs	up
Afu2g00370	Late_up_Mice_lungs	Mice	lungs	up
Afu4g11940	Late_up_Mice_lungs	Mice	lungs	up
Afu1g11660	Late_up_Mice_lungs	Mice	lungs	up
Afu5g13570	Late_up_Mice_lungs	Mice	lungs	up
Afu2g00600	Late_up_Mice_lungs	Mice	lungs	up
Afu7g04200	Late_up_Mice_lungs	Mice	lungs	up
Afu3g00630	Late_up_Mice_lungs	Mice	lungs	up
Afu6g06650	Late_up_Mice_lungs	Mice	lungs	up
Afu4g09390	Late_up_Mice_lungs	Mice	lungs	up
Afu2g07920	Late_up_Mice_lungs	Mice	lungs	up
Afu3g03710	Late_up_Mice_lungs	Mice	lungs	up
Afu2g05390	Late_up_Mice_lungs	Mice	lungs	up
Afu1g15460	Late_up_Mice_lungs	Mice	lungs	up
Afu7g06250	Late_up_Mice_lungs	Mice	lungs	up
Afu1g15120	Late_up_Mice_lungs	Mice	lungs	up
Afu2g04430	Late_up_Mice_lungs	Mice	lungs	up
Afu3g11660	Late_up_Mice_lungs	Mice	lungs	up
Afu2g14540	Late_up_Mice_lungs	Mice	lungs	up
Afu4g07410	Late_up_Mice_lungs	Mice	lungs	up
Afu2g14530	Late_up_Mice_lungs	Mice	lungs	up
Afu6g11980	Late_up_Mice_lungs	Mice	lungs	up
Afu6g09250	Late_up_Mice_lungs	Mice	lungs	up
Afu4g12160	Late_up_Mice_lungs	Mice	lungs	up
Afu8g01730	Late_up_Mice_lungs	Mice	lungs	up
Afu2g01770	Late_up_Mice_lungs	Mice	lungs	up
Afu3g13710	Late_up_Mice_lungs	Mice	lungs	up
Afu4g07010	Late_up_Mice_lungs	Mice	lungs	up
Afu8g07060	Late_up_Mice_lungs	Mice	lungs	up
Afu5g08500	Late_up_Mice_lungs	Mice	lungs	up
Afu3g06510	Late_up_Mice_lungs	Mice	lungs	up
Afu2g15420	Late_up_Mice_lungs	Mice	lungs	up
Afu2g01490	Late_up_Mice_lungs	Mice	lungs	up
Afu1g10260	Late_up_Mice_lungs	Mice	lungs	up
Afu2g07830	Late_up_Mice_lungs	Mice	lungs	up
Afu5g13280	Late_up_Mice_lungs	Mice	lungs	up
Afu5g11190	Late_up_Mice_lungs	Mice	lungs	up
Afu4g09550	Late_up_Mice_lungs	Mice	lungs	up
Afu7g06340	Late_up_Mice_lungs	Mice	lungs	up
Afu6g12960	Late_up_Mice_lungs	Mice	lungs	up
Afu5g02650	Late_up_Mice_lungs	Mice	lungs	up
Afu3g10670	Late_up_Mice_lungs	Mice	lungs	up
Afu4g14180	Late_up_Mice_lungs	Mice	lungs	up
Afu4g08560	Late_up_Mice_lungs	Mice	lungs	up
Afu1g02340	Late_up_Mice_lungs	Mice	lungs	up
Afu5g08860	Late_up_Mice_lungs	Mice	lungs	up
Afu3g03690	Late_up_Mice_lungs	Mice	lungs	up
Afu2g13660	Late_up_Mice_lungs	Mice	lungs	up
Afu6g04280	Late_up_Mice_lungs	Mice	lungs	up
Afu4g00790	Late_up_Mice_lungs	Mice	lungs	up
Afu1g14980	Late_up_Mice_lungs	Mice	lungs	up
Afu3g14200	Late_up_Mice_lungs	Mice	lungs	up
Afu4g14160	Late_up_Mice_lungs	Mice	lungs	up
Afu1g12270	Late_up_Mice_lungs	Mice	lungs	up
Afu1g03160	Late_up_Mice_lungs	Mice	lungs	up
Afu4g06040	Late_up_Mice_lungs	Mice	lungs	up
Afu1g04630	Late_up_Mice_lungs	Mice	lungs	up
Afu8g05700	Late_up_Mice_lungs	Mice	lungs	up
Afu1g10620	Late_up_Mice_lungs	Mice	lungs	up
Afu3g13070	Late_up_Mice_lungs	Mice	lungs	up
Afu1g17540	Late_up_Mice_lungs	Mice	lungs	up
Afu2g00240	Late_up_Mice_lungs	Mice	lungs	up
Afu4g12940	Late_up_Mice_lungs	Mice	lungs	up
Afu6g03560	Late_up_Mice_lungs	Mice	lungs	up
Afu5g00840	Late_up_Mice_lungs	Mice	lungs	up
Afu1g05950	Late_up_Mice_lungs	Mice	lungs	up
Afu2g17930	Late_up_Mice_lungs	Mice	lungs	up
Afu7g01420	Late_up_Mice_lungs	Mice	lungs	up
Afu6g14220	Late_up_Mice_lungs	Mice	lungs	up
Afu1g08990	Late_up_Mice_lungs	Mice	lungs	up
Afu8g07070	Late_up_Mice_lungs	Mice	lungs	up
Afu4g09130	Late_up_Mice_lungs	Mice	lungs	up
Afu6g06360	Late_up_Mice_lungs	Mice	lungs	up
Afu1g14340	Late_up_Mice_lungs	Mice	lungs	up
Afu1g09010	Late_up_Mice_lungs	Mice	lungs	up
Afu7g05190	Late_up_Mice_lungs	Mice	lungs	up
Afu6g03320	Late_up_Mice_lungs	Mice	lungs	up
Afu6g01860	Late_up_Mice_lungs	Mice	lungs	up
Afu6g01930	Late_up_Mice_lungs	Mice	lungs	up
Afu6g11320	Late_up_Mice_lungs	Mice	lungs	up
Afu3g14670	Late_up_Mice_lungs	Mice	lungs	up
Afu1g09660	Late_up_Mice_lungs	Mice	lungs	up
Afu2g17360	Late_up_Mice_lungs	Mice	lungs	up
Afu2g01680	Late_up_Mice_lungs	Mice	lungs	up
Afu7g05900	Late_up_Mice_lungs	Mice	lungs	up
Afu2g07820	Late_up_Mice_lungs	Mice	lungs	up
Afu7g04900	Late_up_Mice_lungs	Mice	lungs	up
Afu1g06440	Late_up_Mice_lungs	Mice	lungs	up
Afu2g10230	Late_up_Mice_lungs	Mice	lungs	up
Afu7g06670	Late_up_Mice_lungs	Mice	lungs	up
Afu3g12920	Late_up_Mice_lungs	Mice	lungs	up
Afu6g09610	Late_up_Mice_lungs	Mice	lungs	up
Afu5g00600	Late_up_Mice_lungs	Mice	lungs	up
Afu2g16080	Late_up_Mice_lungs	Mice	lungs	up
Afu8g06840	Late_up_Mice_lungs	Mice	lungs	up
Afu5g10660	Late_up_Mice_lungs	Mice	lungs	up
Afu3g02620	Late_up_Mice_lungs	Mice	lungs	up
Afu4g01450	Late_up_Mice_lungs	Mice	lungs	up
Afu4g08760	Late_up_Mice_lungs	Mice	lungs	up
Afu1g02480	Late_up_Mice_lungs	Mice	lungs	up
Afu6g03510	Late_up_Mice_lungs	Mice	lungs	up
Afu3g11560	Late_up_Mice_lungs	Mice	lungs	up
Afu4g12240	Late_up_Mice_lungs	Mice	lungs	up
Afu3g06300	Late_up_Mice_lungs	Mice	lungs	up
Afu1g10990	Late_up_Mice_lungs	Mice	lungs	up
Afu3g00920	Late_up_Mice_lungs	Mice	lungs	up
Afu2g10840	Late_up_Mice_lungs	Mice	lungs	up
Afu4g06750	Late_up_Mice_lungs	Mice	lungs	up
Afu8g06150	Late_up_Mice_lungs	Mice	lungs	up
Afu1g16630	Late_up_Mice_lungs	Mice	lungs	up
Afu8g00440	Late_up_Mice_lungs	Mice	lungs	up
Afu5g00920	Late_up_Mice_lungs	Mice	lungs	up
Afu6g09330	Late_up_Mice_lungs	Mice	lungs	up
Afu4g13350	Late_up_Mice_lungs	Mice	lungs	up
Afu6g10410	Late_up_Mice_lungs	Mice	lungs	up
Afu3g10360	Late_up_Mice_lungs	Mice	lungs	up
Afu3g01950	Late_up_Mice_lungs	Mice	lungs	up
Afu7g00980	Late_up_Mice_lungs	Mice	lungs	up
Afu5g13880	Late_up_Mice_lungs	Mice	lungs	up
Afu1g11750	Late_up_Mice_lungs	Mice	lungs	up
Afu1g01880	Late_up_Mice_lungs	Mice	lungs	up
Afu1g15320	Late_up_Mice_lungs	Mice	lungs	up
Afu3g04290	Late_up_Mice_lungs	Mice	lungs	up
Afu6g13620	Late_up_Mice_lungs	Mice	lungs	up
Afu5g13530	Early_Down_Mice_lungs	Mice	lungs	down
Afu5g13470	Early_Down_Mice_lungs	Mice	lungs	down
Afu2g02710	Early_Down_Mice_lungs	Mice	lungs	down
Afu2g17060	Early_Down_Mice_lungs	Mice	lungs	down
Afu1g07220	Early_Down_Mice_lungs	Mice	lungs	down
Afu6g12560	Early_Down_Mice_lungs	Mice	lungs	down
Afu1g04830	Early_Down_Mice_lungs	Mice	lungs	down
Afu3g12220	Early_Down_Mice_lungs	Mice	lungs	down
Afu7g02310	Early_Down_Mice_lungs	Mice	lungs	down
Afu1g16970	Early_Down_Mice_lungs	Mice	lungs	down
Afu8g01570	Early_Down_Mice_lungs	Mice	lungs	down
Afu5g06240	Early_Down_Mice_lungs	Mice	lungs	down
Afu4g08890	Early_Down_Mice_lungs	Mice	lungs	down
Afu7g03940	Early_Down_Mice_lungs	Mice	lungs	down
Afu5g08580	Early_Down_Mice_lungs	Mice	lungs	down
Afu6g10720	Early_Down_Mice_lungs	Mice	lungs	down
Afu3g01820	Early_Down_Mice_lungs	Mice	lungs	down
Afu5g09440	Early_Down_Mice_lungs	Mice	lungs	down
Afu5g01510	Early_Down_Mice_lungs	Mice	lungs	down
Afu8g02860	Early_Down_Mice_lungs	Mice	lungs	down
Afu5g01640	Early_Down_Mice_lungs	Mice	lungs	down
Afu4g11980	Early_Down_Mice_lungs	Mice	lungs	down
Afu3g11380	Early_Down_Mice_lungs	Mice	lungs	down
Afu1g16120	Early_Down_Mice_lungs	Mice	lungs	down
Afu8g07150	Early_Down_Mice_lungs	Mice	lungs	down
Afu1g05760	Early_Down_Mice_lungs	Mice	lungs	down
Afu5g11570	Early_Down_Mice_lungs	Mice	lungs	down
Afu2g13980	Early_Down_Mice_lungs	Mice	lungs	down
Afu3g05430	Early_Down_Mice_lungs	Mice	lungs	down
Afu1g09240	Early_Down_Mice_lungs	Mice	lungs	down
Afu1g06220	Early_Down_Mice_lungs	Mice	lungs	down
Afu8g05170	Early_Down_Mice_lungs	Mice	lungs	down
Afu3g13000	Early_Down_Mice_lungs	Mice	lungs	down
Afu3g02090	Early_Down_Mice_lungs	Mice	lungs	down
Afu5g13380	Early_Down_Mice_lungs	Mice	lungs	down
Afu5g01650	Early_Down_Mice_lungs	Mice	lungs	down
Afu4g11110	Early_Down_Mice_lungs	Mice	lungs	down
Afu4g07090	Early_Down_Mice_lungs	Mice	lungs	down
Afu6g11250	Early_Down_Mice_lungs	Mice	lungs	down
Afu1g03710	Early_Down_Mice_lungs	Mice	lungs	down
Afu6g12020	Early_Down_Mice_lungs	Mice	lungs	down
Afu5g09170	Early_Down_Mice_lungs	Mice	lungs	down
Afu1g13750	Early_Down_Mice_lungs	Mice	lungs	down
Afu3g11250	Early_Down_Mice_lungs	Mice	lungs	down
Afu3g09820	Early_Down_Mice_lungs	Mice	lungs	down
Afu6g08540	Early_Down_Mice_lungs	Mice	lungs	down
Afu7g01640	Early_Down_Mice_lungs	Mice	lungs	down
Afu6g11450	Early_Down_Mice_lungs	Mice	lungs	down
Afu1g15230	Early_Down_Mice_lungs	Mice	lungs	down
Afu8g02710	Early_Down_Mice_lungs	Mice	lungs	down
Afu4g01010	Early_Down_Mice_lungs	Mice	lungs	down
Afu1g05740	Early_Down_Mice_lungs	Mice	lungs	down
Afu2g00470	Early_Down_Mice_lungs	Mice	lungs	down
Afu2g13060	Early_Down_Mice_lungs	Mice	lungs	down
Afu6g04490	Early_Down_Mice_lungs	Mice	lungs	down
Afu1g06400	Early_Down_Mice_lungs	Mice	lungs	down
Afu6g10800	Early_Down_Mice_lungs	Mice	lungs	down
Afu6g10460	Early_Down_Mice_lungs	Mice	lungs	down
Afu3g11020	Early_Down_Mice_lungs	Mice	lungs	down
Afu4g06340	Early_Down_Mice_lungs	Mice	lungs	down
AfuA_3g05530	Early_Down_Mice_lungs	Mice	lungs	down
Afu5g04040	Early_Down_Mice_lungs	Mice	lungs	down
Afu8g04280	Early_Down_Mice_lungs	Mice	lungs	down
Afu3g06460	Early_Down_Mice_lungs	Mice	lungs	down
Afu2g12460	Early_Down_Mice_lungs	Mice	lungs	down
Afu1g00550	Early_Down_Mice_lungs	Mice	lungs	down
Afu2g04210	Early_Down_Mice_lungs	Mice	lungs	down
Afu2g12130	Early_Down_Mice_lungs	Mice	lungs	down
Afu4g05990	Early_Down_Mice_lungs	Mice	lungs	down
Afu2g14890	Early_Down_Mice_lungs	Mice	lungs	down
Afu2g15690	Early_Down_Mice_lungs	Mice	lungs	down
Afu2g08640	Early_Down_Mice_lungs	Mice	lungs	down
Afu3g09750	Early_Down_Mice_lungs	Mice	lungs	down
Afu5g12090	Early_Down_Mice_lungs	Mice	lungs	down
Afu1g10360	Early_Down_Mice_lungs	Mice	lungs	down
Afu3g08750	Early_Down_Mice_lungs	Mice	lungs	down
Afu6g02340	Early_Down_Mice_lungs	Mice	lungs	down
Afu1g13400	Early_Down_Mice_lungs	Mice	lungs	down
Afu4g07200	Early_Down_Mice_lungs	Mice	lungs	down
Afu4g09960	Early_Down_Mice_lungs	Mice	lungs	down
Afu3g10420	Early_Down_Mice_lungs	Mice	lungs	down
Afu1g10470	Early_Down_Mice_lungs	Mice	lungs	down
Afu4g07880	Early_Down_Mice_lungs	Mice	lungs	down
Afu2g01480	Early_Down_Mice_lungs	Mice	lungs	down
Afu2g08660	Early_Down_Mice_lungs	Mice	lungs	down
Afu3g07000	Early_Down_Mice_lungs	Mice	lungs	down
Afu4g10550	Early_Down_Mice_lungs	Mice	lungs	down
Afu6g13060	Early_Down_Mice_lungs	Mice	lungs	down
Afu1g09080	Early_Down_Mice_lungs	Mice	lungs	down
Afu1g02610	Early_Down_Mice_lungs	Mice	lungs	down
Afu5g13390	Early_Down_Mice_lungs	Mice	lungs	down
Afu4g05900	Early_Down_Mice_lungs	Mice	lungs	down
Afu2g16420	Early_Down_Mice_lungs	Mice	lungs	down
Afu5g11650	Early_Down_Mice_lungs	Mice	lungs	down
Afu6g09570	Early_Down_Mice_lungs	Mice	lungs	down
Afu6g06670	Early_Down_Mice_lungs	Mice	lungs	down
Afu3g09040	Early_Down_Mice_lungs	Mice	lungs	down
Afu1g12140	Early_Down_Mice_lungs	Mice	lungs	down
Afu4g08450	Early_Down_Mice_lungs	Mice	lungs	down
Afu6g11180	Early_Down_Mice_lungs	Mice	lungs	down
Afu1g16580	Early_Down_Mice_lungs	Mice	lungs	down
Afu5g05830	Early_Down_Mice_lungs	Mice	lungs	down
Afu4g07170	Early_Down_Mice_lungs	Mice	lungs	down
Afu2g03170	Early_Down_Mice_lungs	Mice	lungs	down
Afu1g04750	Early_Down_Mice_lungs	Mice	lungs	down
Afu5g14860	Early_Down_Mice_lungs	Mice	lungs	down
Afu7g00290	Early_Down_Mice_lungs	Mice	lungs	down
Afu7g05180	Early_Down_Mice_lungs	Mice	lungs	down
Afu2g04870	Early_Down_Mice_lungs	Mice	lungs	down
Afu8g02730	Early_Down_Mice_lungs	Mice	lungs	down
Afu6g04670	Early_Down_Mice_lungs	Mice	lungs	down
Afu3g12930	Early_Down_Mice_lungs	Mice	lungs	down
Afu4g14450	Early_Down_Mice_lungs	Mice	lungs	down
Afu5g11700	Early_Down_Mice_lungs	Mice	lungs	down
Afu2g06190	Early_Down_Mice_lungs	Mice	lungs	down
Afu2g05480	Early_Down_Mice_lungs	Mice	lungs	down
Afu6g04610	Early_Down_Mice_lungs	Mice	lungs	down
Afu1g05160	Early_Down_Mice_lungs	Mice	lungs	down
Afu1g02460	Early_Down_Mice_lungs	Mice	lungs	down
Afu6g11060	Early_Down_Mice_lungs	Mice	lungs	down
Afu4g09100	Early_Down_Mice_lungs	Mice	lungs	down
Afu6g08230	Early_Down_Mice_lungs	Mice	lungs	down
Afu2g13510	Early_Down_Mice_lungs	Mice	lungs	down
Afu2g12880	Early_Down_Mice_lungs	Mice	lungs	down
Afu2g04880	Early_Down_Mice_lungs	Mice	lungs	down
Afu8g05350	Early_Down_Mice_lungs	Mice	lungs	down
Afu7g05590	Early_Down_Mice_lungs	Mice	lungs	down
Afu3g13580	Early_Down_Mice_lungs	Mice	lungs	down
Afu6g12570	Early_Down_Mice_lungs	Mice	lungs	down
Afu7g05660	Early_Down_Mice_lungs	Mice	lungs	down
Afu3g03080	Early_Down_Mice_lungs	Mice	lungs	down
Afu8g00330	Early_Down_Mice_lungs	Mice	lungs	down
Afu7g02290	Early_Down_Mice_lungs	Mice	lungs	down
Afu1g07420	Early_Down_Mice_lungs	Mice	lungs	down
Afu2g08860	Early_Down_Mice_lungs	Mice	lungs	down
Afu2g02340	Early_Down_Mice_lungs	Mice	lungs	down
Afu4g10100	Early_Down_Mice_lungs	Mice	lungs	down
Afu7g01560	Early_Down_Mice_lungs	Mice	lungs	down
Afu4g00180	Early_Down_Mice_lungs	Mice	lungs	down
Afu6g07420	Early_Down_Mice_lungs	Mice	lungs	down
Afu3g00440	Early_Down_Mice_lungs	Mice	lungs	down
Afu5g07750	Early_Down_Mice_lungs	Mice	lungs	down
Afu2g12610	Early_Down_Mice_lungs	Mice	lungs	down
Afu2g02420	Early_Down_Mice_lungs	Mice	lungs	down
Afu1g07750	Early_Down_Mice_lungs	Mice	lungs	down
Afu1g12930	Early_Down_Mice_lungs	Mice	lungs	down
Afu3g06430	Early_Down_Mice_lungs	Mice	lungs	down
Afu1g13160	Early_Down_Mice_lungs	Mice	lungs	down
Afu3g12270	Early_Down_Mice_lungs	Mice	lungs	down
Afu2g00170	Early_Down_Mice_lungs	Mice	lungs	down
Afu2g17520	Early_Down_Mice_lungs	Mice	lungs	down
Afu1g11220	Early_Down_Mice_lungs	Mice	lungs	down
Afu6g09020	Early_Down_Mice_lungs	Mice	lungs	down
Afu5g07100	Early_Down_Mice_lungs	Mice	lungs	down
Afu3g14350	Early_Down_Mice_lungs	Mice	lungs	down
Afu1g05560	Early_Down_Mice_lungs	Mice	lungs	down
Afu3g09900	Early_Down_Mice_lungs	Mice	lungs	down
Afu3g03460	Early_Down_Mice_lungs	Mice	lungs	down
Afu2g14720	Early_Down_Mice_lungs	Mice	lungs	down
Afu2g05490	Early_Down_Mice_lungs	Mice	lungs	down
Afu2g14800	Early_Down_Mice_lungs	Mice	lungs	down
Afu8g04690	Early_Down_Mice_lungs	Mice	lungs	down
Afu5g01500	Early_Down_Mice_lungs	Mice	lungs	down
Afu1g15350	Early_Down_Mice_lungs	Mice	lungs	down
Afu8g07210	Early_Down_Mice_lungs	Mice	lungs	down
Afu1g14800	Early_Down_Mice_lungs	Mice	lungs	down
Afu5g12170	Early_Down_Mice_lungs	Mice	lungs	down
Afu6g00680	Early_Down_Mice_lungs	Mice	lungs	down
Afu5g10930	Early_Down_Mice_lungs	Mice	lungs	down
Afu5g11330	Early_Down_Mice_lungs	Mice	lungs	down
Afu1g04220	Early_Down_Mice_lungs	Mice	lungs	down
Afu2g05640	Early_Down_Mice_lungs	Mice	lungs	down
Afu5g02320	Early_Down_Mice_lungs	Mice	lungs	down
Afu1g13120	Early_Down_Mice_lungs	Mice	lungs	down
Afu7g07010	Early_Down_Mice_lungs	Mice	lungs	down
Afu4g11810	Early_Down_Mice_lungs	Mice	lungs	down
Afu6g02290	Early_Down_Mice_lungs	Mice	lungs	down
Afu1g12030	Early_Down_Mice_lungs	Mice	lungs	down
Afu1g06740	Early_Down_Mice_lungs	Mice	lungs	down
Afu1g03330	Early_Down_Mice_lungs	Mice	lungs	down
Afu3g10500	Early_Down_Mice_lungs	Mice	lungs	down
Afu5g00870	Early_Down_Mice_lungs	Mice	lungs	down
Afu7g05730	Early_Down_Mice_lungs	Mice	lungs	down
Afu2g16440	Early_Down_Mice_lungs	Mice	lungs	down
Afu2g00940	Early_Down_Mice_lungs	Mice	lungs	down
Afu7g05520	Early_Down_Mice_lungs	Mice	lungs	down
Afu2g02740	Early_Down_Mice_lungs	Mice	lungs	down
Afu3g07730	Early_Down_Mice_lungs	Mice	lungs	down
Afu1g02710	Early_Down_Mice_lungs	Mice	lungs	down
Afu5g10210	Early_Down_Mice_lungs	Mice	lungs	down
Afu3g15330	Early_Down_Mice_lungs	Mice	lungs	down
Afu7g02390	Early_Down_Mice_lungs	Mice	lungs	down
Afu4g10310	Early_Down_Mice_lungs	Mice	lungs	down
Afu2g05120	Early_Down_Mice_lungs	Mice	lungs	down
Afu1g11240	Early_Down_Mice_lungs	Mice	lungs	down
Afu6g14270	Early_Down_Mice_lungs	Mice	lungs	down
Afu5g07590	Early_Down_Mice_lungs	Mice	lungs	down
Afu6g13220	Early_Down_Mice_lungs	Mice	lungs	down
Afu5g14080	Early_Down_Mice_lungs	Mice	lungs	down
Afu2g02180	Early_Down_Mice_lungs	Mice	lungs	down
Afu3g07840	Early_Down_Mice_lungs	Mice	lungs	down
Afu2g03850	Early_Down_Mice_lungs	Mice	lungs	down
Afu8g05770	Early_Down_Mice_lungs	Mice	lungs	down
Afu2g10540	Early_Down_Mice_lungs	Mice	lungs	down
Afu5g08200	Early_Down_Mice_lungs	Mice	lungs	down
Afu8g05130	Early_Down_Mice_lungs	Mice	lungs	down
Afu1g05660	Early_Down_Mice_lungs	Mice	lungs	down
Afu2g10490	Early_Down_Mice_lungs	Mice	lungs	down
Afu2g04040	Early_Down_Mice_lungs	Mice	lungs	down
Afu5g02070	Early_Down_Mice_lungs	Mice	lungs	down
Afu2g04050	Early_Down_Mice_lungs	Mice	lungs	down
Afu5g08710	Early_Down_Mice_lungs	Mice	lungs	down
Afu3g08920	Early_Down_Mice_lungs	Mice	lungs	down
Afu3g06230	Early_Down_Mice_lungs	Mice	lungs	down
Afu4g08390	Early_Down_Mice_lungs	Mice	lungs	down
Afu3g09980	Early_Down_Mice_lungs	Mice	lungs	down
Afu1g05680	Early_Down_Mice_lungs	Mice	lungs	down
Afu4g00280	Early_Down_Mice_lungs	Mice	lungs	down
Afu1g16520	Early_Down_Mice_lungs	Mice	lungs	down
Afu7g08260	Early_Down_Mice_lungs	Mice	lungs	down
Afu2g09990	Early_Down_Mice_lungs	Mice	lungs	down
Afu4g11630	Early_Down_Mice_lungs	Mice	lungs	down
Afu5g11770	Early_Down_Mice_lungs	Mice	lungs	down
Afu1g16450	Early_Down_Mice_lungs	Mice	lungs	down
Afu7g06240	Early_Down_Mice_lungs	Mice	lungs	down
Afu5g11680	Early_Down_Mice_lungs	Mice	lungs	down
Afu6g14120	Early_Down_Mice_lungs	Mice	lungs	down
Afu2g04750	Early_Down_Mice_lungs	Mice	lungs	down
Afu1g14480	Early_Down_Mice_lungs	Mice	lungs	down
Afu5g07800	Early_Down_Mice_lungs	Mice	lungs	down
Afu1g09570	Early_Down_Mice_lungs	Mice	lungs	down
Afu3g03230	Early_Down_Mice_lungs	Mice	lungs	down
Afu2g02480	Early_Down_Mice_lungs	Mice	lungs	down
Afu3g13090	Early_Down_Mice_lungs	Mice	lungs	down
Afu2g11390	Early_Down_Mice_lungs	Mice	lungs	down
Afu2g12120	Early_Down_Mice_lungs	Mice	lungs	down
Afu2g02410	Early_Down_Mice_lungs	Mice	lungs	down
Afu1g11210	Early_Down_Mice_lungs	Mice	lungs	down
Afu4g06580	Early_Down_Mice_lungs	Mice	lungs	down
Afu8g04980	Early_Down_Mice_lungs	Mice	lungs	down
Afu7g01350	Early_Down_Mice_lungs	Mice	lungs	down
Afu2g03160	Early_Down_Mice_lungs	Mice	lungs	down
Afu1g16430	Early_Down_Mice_lungs	Mice	lungs	down
Afu1g14930	Early_Down_Mice_lungs	Mice	lungs	down
Afu2g08680	Early_Down_Mice_lungs	Mice	lungs	down
Afu6g09340	Early_Down_Mice_lungs	Mice	lungs	down
Afu8g04830	Early_Down_Mice_lungs	Mice	lungs	down
Afu4g08770	Early_Down_Mice_lungs	Mice	lungs	down
Afu2g15480	Early_Down_Mice_lungs	Mice	lungs	down
Afu5g03060	Early_Down_Mice_lungs	Mice	lungs	down
Afu3g01020	Early_Down_Mice_lungs	Mice	lungs	down
Afu5g13760	Early_Down_Mice_lungs	Mice	lungs	down
Afu7g06880	Early_Down_Mice_lungs	Mice	lungs	down
Afu7g03930	Early_Down_Mice_lungs	Mice	lungs	down
Afu3g00330	Early_Down_Mice_lungs	Mice	lungs	down
Afu7g05760	Early_Down_Mice_lungs	Mice	lungs	down
Afu8g00970	Early_Down_Mice_lungs	Mice	lungs	down
Afu5g11510	Early_Down_Mice_lungs	Mice	lungs	down
Afu5g14320	Early_Down_Mice_lungs	Mice	lungs	down
Afu3g06850	Early_Down_Mice_lungs	Mice	lungs	down
Afu4g06280	Early_Down_Mice_lungs	Mice	lungs	down
Afu4g07680	Early_Down_Mice_lungs	Mice	lungs	down
Afu6g04340	Early_Down_Mice_lungs	Mice	lungs	down
Afu3g11520	Early_Down_Mice_lungs	Mice	lungs	down
Afu3g06270	Early_Down_Mice_lungs	Mice	lungs	down
Afu1g12810	Early_Down_Mice_lungs	Mice	lungs	down
Afu8g05470	Early_Down_Mice_lungs	Mice	lungs	down
Afu6g02430	Early_Down_Mice_lungs	Mice	lungs	down
Afu8g01820	Early_Down_Mice_lungs	Mice	lungs	down
Afu4g11270	Early_Down_Mice_lungs	Mice	lungs	down
Afu8g05050	Early_Down_Mice_lungs	Mice	lungs	down
Afu4g08860	Early_Down_Mice_lungs	Mice	lungs	down
Afu3g09870	Early_Down_Mice_lungs	Mice	lungs	down
Afu3g05380	Early_Down_Mice_lungs	Mice	lungs	down
Afu6g02330	Early_Down_Mice_lungs	Mice	lungs	down
Afu4g09700	Early_Down_Mice_lungs	Mice	lungs	down
Afu2g03280	Early_Down_Mice_lungs	Mice	lungs	down
Afu1g10300	Early_Down_Mice_lungs	Mice	lungs	down
Afu1g01410	Early_Down_Mice_lungs	Mice	lungs	down
Afu4g13620	Early_Down_Mice_lungs	Mice	lungs	down
Afu6g03120	Early_Down_Mice_lungs	Mice	lungs	down
Afu2g13990	Early_Down_Mice_lungs	Mice	lungs	down
Afu6g02650	Early_Down_Mice_lungs	Mice	lungs	down
Afu6g07660	Early_Down_Mice_lungs	Mice	lungs	down
Afu3g06250	Early_Down_Mice_lungs	Mice	lungs	down
Afu4g00510	Early_Down_Mice_lungs	Mice	lungs	down
Afu1g12420	Early_Down_Mice_lungs	Mice	lungs	down
Afu8g01300	Early_Down_Mice_lungs	Mice	lungs	down
Afu1g10240	Early_Down_Mice_lungs	Mice	lungs	down
Afu6g00460	Early_Down_Mice_lungs	Mice	lungs	down
Afu6g08940	Early_Down_Mice_lungs	Mice	lungs	down
Afu4g09670	Early_Down_Mice_lungs	Mice	lungs	down
Afu7g06860	Early_Down_Mice_lungs	Mice	lungs	down
Afu1g01210	Early_Down_Mice_lungs	Mice	lungs	down
Afu4g06270	Early_Down_Mice_lungs	Mice	lungs	down
Afu8g02190	Early_Down_Mice_lungs	Mice	lungs	down
Afu1g02490	Early_Down_Mice_lungs	Mice	lungs	down
Afu6g00430	Early_Down_Mice_lungs	Mice	lungs	down
Afu2g03610	Early_Down_Mice_lungs	Mice	lungs	down
Afu1g15720	Early_Down_Mice_lungs	Mice	lungs	down
Afu5g01300	Early_Down_Mice_lungs	Mice	lungs	down
Afu1g01760	Early_Down_Mice_lungs	Mice	lungs	down
Afu5g07110	Early_Down_Mice_lungs	Mice	lungs	down
Afu5g00770	Early_Down_Mice_lungs	Mice	lungs	down
Afu3g05690	Early_Down_Mice_lungs	Mice	lungs	down
Afu2g01510	Early_Down_Mice_lungs	Mice	lungs	down
Afu2g10370	Early_Down_Mice_lungs	Mice	lungs	down
Afu3g01160	Early_Down_Mice_lungs	Mice	lungs	down
Afu1g01180	Early_Down_Mice_lungs	Mice	lungs	down
Afu6g12220	Early_Down_Mice_lungs	Mice	lungs	down
Afu4g13510	Early_Down_Mice_lungs	Mice	lungs	down
Afu2g16090	Early_Down_Mice_lungs	Mice	lungs	down
Afu5g13050	Early_Down_Mice_lungs	Mice	lungs	down
Afu6g12840	Early_Down_Mice_lungs	Mice	lungs	down
Afu1g05410	Early_Down_Mice_lungs	Mice	lungs	down
Afu5g12850	Early_Down_Mice_lungs	Mice	lungs	down
Afu3g11550	Early_Down_Mice_lungs	Mice	lungs	down
Afu4g11700	Early_Down_Mice_lungs	Mice	lungs	down
Afu4g14370	Early_Down_Mice_lungs	Mice	lungs	down
Afu5g12830	Early_Down_Mice_lungs	Mice	lungs	down
Afu6g02550	Early_Down_Mice_lungs	Mice	lungs	down
Afu4g08410	Early_Down_Mice_lungs	Mice	lungs	down
Afu1g03790	Early_Down_Mice_lungs	Mice	lungs	down
Afu6g11140	Early_Down_Mice_lungs	Mice	lungs	down
Afu2g15000	Early_Down_Mice_lungs	Mice	lungs	down
Afu6g05280	Early_Down_Mice_lungs	Mice	lungs	down
Afu7g00340	Early_Down_Mice_lungs	Mice	lungs	down
Afu4g11970	Early_Down_Mice_lungs	Mice	lungs	down
Afu7g00390	Early_Down_Mice_lungs	Mice	lungs	down
Afu5g00160	Early_Down_Mice_lungs	Mice	lungs	down
Afu8g04470	Early_Down_Mice_lungs	Mice	lungs	down
Afu3g04010	Early_Down_Mice_lungs	Mice	lungs	down
Afu4g06780	Early_Down_Mice_lungs	Mice	lungs	down
Afu7g05390	Early_Down_Mice_lungs	Mice	lungs	down
Afu2g15610	Early_Down_Mice_lungs	Mice	lungs	down
Afu6g04950	Early_Down_Mice_lungs	Mice	lungs	down
Afu2g04270	Early_Down_Mice_lungs	Mice	lungs	down
Afu1g09840	Early_Down_Mice_lungs	Mice	lungs	down
Afu2g01050	Early_Down_Mice_lungs	Mice	lungs	down
Afu2g06020	Early_Down_Mice_lungs	Mice	lungs	down
Afu1g09850	Early_Down_Mice_lungs	Mice	lungs	down
Afu2g03420	Early_Down_Mice_lungs	Mice	lungs	down
Afu3g14340	Early_Down_Mice_lungs	Mice	lungs	down
Afu4g05880	Early_Down_Mice_lungs	Mice	lungs	down
Afu1g05110	Early_Down_Mice_lungs	Mice	lungs	down
Afu4g13820	Early_Down_Mice_lungs	Mice	lungs	down
Afu1g05530	Early_Down_Mice_lungs	Mice	lungs	down
Afu3g07070	Early_Down_Mice_lungs	Mice	lungs	down
Afu7g08500	Early_Down_Mice_lungs	Mice	lungs	down
Afu4g10190	Early_Down_Mice_lungs	Mice	lungs	down
Afu6g10990	Early_Down_Mice_lungs	Mice	lungs	down
Afu2g00180	Early_Down_Mice_lungs	Mice	lungs	down
Afu6g08870	Early_Down_Mice_lungs	Mice	lungs	down
Afu6g04580	Early_Down_Mice_lungs	Mice	lungs	down
Afu4g08930	Early_Down_Mice_lungs	Mice	lungs	down
Afu8g02750	Early_Down_Mice_lungs	Mice	lungs	down
Afu5g09750	Early_Down_Mice_lungs	Mice	lungs	down
Afu5g03600	Early_Down_Mice_lungs	Mice	lungs	down
Afu5g14340	Early_Down_Mice_lungs	Mice	lungs	down
Afu6g03360	Early_Down_Mice_lungs	Mice	lungs	down
Afu3g05520	Early_Down_Mice_lungs	Mice	lungs	down
Afu3g14810	Early_Down_Mice_lungs	Mice	lungs	down
Afu8g01520	Early_Down_Mice_lungs	Mice	lungs	down
Afu2g12010	Early_Down_Mice_lungs	Mice	lungs	down
Afu1g09370	Early_Down_Mice_lungs	Mice	lungs	down
Afu7g06290	Early_Down_Mice_lungs	Mice	lungs	down
Afu3g13830	Early_Down_Mice_lungs	Mice	lungs	down
Afu4g12400	Early_Down_Mice_lungs	Mice	lungs	down
Afu5g07860	Early_Down_Mice_lungs	Mice	lungs	down
Afu1g16950	Early_Down_Mice_lungs	Mice	lungs	down
Afu4g13680	Early_Down_Mice_lungs	Mice	lungs	down
Afu3g10760	Early_Down_Mice_lungs	Mice	lungs	down
Afu3g05630	Early_Down_Mice_lungs	Mice	lungs	down
Afu3g15310	Early_Down_Mice_lungs	Mice	lungs	down
Afu3g08040	Early_Down_Mice_lungs	Mice	lungs	down
Afu5g04100	Early_Down_Mice_lungs	Mice	lungs	down
Afu1g16780	Early_Down_Mice_lungs	Mice	lungs	down
Afu3g08710	Early_Down_Mice_lungs	Mice	lungs	down
Afu2g17130	Early_Down_Mice_lungs	Mice	lungs	down
Afu3g05390	Early_Down_Mice_lungs	Mice	lungs	down
Afu2g12910	Early_Down_Mice_lungs	Mice	lungs	down
Afu3g11110	Early_Down_Mice_lungs	Mice	lungs	down
Afu7g05910	Early_Down_Mice_lungs	Mice	lungs	down
Afu2g09860	Early_Down_Mice_lungs	Mice	lungs	down
Afu3g00820	Early_Down_Mice_lungs	Mice	lungs	down
Afu3g11070	Early_Down_Mice_lungs	Mice	lungs	down
Afu5g12130	Early_Down_Mice_lungs	Mice	lungs	down
Afu7g02110	Early_Down_Mice_lungs	Mice	lungs	down
Afu4g07230	Early_Down_Mice_lungs	Mice	lungs	down
Afu7g01650	Early_Down_Mice_lungs	Mice	lungs	down
Afu3g09410	Early_Down_Mice_lungs	Mice	lungs	down
Afu4g00820	Early_Down_Mice_lungs	Mice	lungs	down
Afu6g06400	Early_Down_Mice_lungs	Mice	lungs	down
Afu2g01060	Early_Down_Mice_lungs	Mice	lungs	down
Afu7g04300	Early_Down_Mice_lungs	Mice	lungs	down
Afu5g11150	Early_Down_Mice_lungs	Mice	lungs	down
Afu2g10510	Early_Down_Mice_lungs	Mice	lungs	down
Afu4g06000	Early_Down_Mice_lungs	Mice	lungs	down
Afu5g08350	Early_Down_Mice_lungs	Mice	lungs	down
Afu2g06030	Early_Down_Mice_lungs	Mice	lungs	down
Afu4g08190	Early_Down_Mice_lungs	Mice	lungs	down
Afu8g04790	Early_Down_Mice_lungs	Mice	lungs	down
Afu8g03940	Early_Down_Mice_lungs	Mice	lungs	down
Afu2g15890	Early_Down_Mice_lungs	Mice	lungs	down
Afu6g04320	Early_Down_Mice_lungs	Mice	lungs	down
Afu3g06310	Early_Down_Mice_lungs	Mice	lungs	down
Afu5g09060	Early_Down_Mice_lungs	Mice	lungs	down
Afu1g02590	Early_Down_Mice_lungs	Mice	lungs	down
Afu1g14110	Early_Down_Mice_lungs	Mice	lungs	down
Afu2g03260	Early_Down_Mice_lungs	Mice	lungs	down
Afu2g13720	Early_Down_Mice_lungs	Mice	lungs	down
Afu5g12270	Early_Down_Mice_lungs	Mice	lungs	down
Afu6g06430	Early_Down_Mice_lungs	Mice	lungs	down
Afu3g12830	Early_Down_Mice_lungs	Mice	lungs	down
Afu2g04680	Early_Down_Mice_lungs	Mice	lungs	down
Afu4g09050	Early_Down_Mice_lungs	Mice	lungs	down
Afu3g10100	Early_Down_Mice_lungs	Mice	lungs	down
Afu3g06600	Early_Down_Mice_lungs	Mice	lungs	down
Afu5g09000	Early_Down_Mice_lungs	Mice	lungs	down
Afu5g09650	Early_Down_Mice_lungs	Mice	lungs	down
Afu2g15210	Early_Down_Mice_lungs	Mice	lungs	down
Afu5g12910	Early_Down_Mice_lungs	Mice	lungs	down
Afu1g06290	Early_Down_Mice_lungs	Mice	lungs	down
Afu7g02370	Early_Down_Mice_lungs	Mice	lungs	down
Afu1g13010	Early_Down_Mice_lungs	Mice	lungs	down
Afu1g09220	Early_Down_Mice_lungs	Mice	lungs	down
Afu5g13890	Early_Down_Mice_lungs	Mice	lungs	down
Afu2g16690	Early_Down_Mice_lungs	Mice	lungs	down
Afu3g04060	Early_Down_Mice_lungs	Mice	lungs	down
Afu6g03690	Early_Down_Mice_lungs	Mice	lungs	down
Afu7g03880	Early_Down_Mice_lungs	Mice	lungs	down
Afu5g12590	Early_Down_Mice_lungs	Mice	lungs	down
Afu5g04070	Early_Down_Mice_lungs	Mice	lungs	down
Afu7g00300	Early_Down_Mice_lungs	Mice	lungs	down
Afu3g08520	Early_Down_Mice_lungs	Mice	lungs	down
Afu1g06230	Early_Down_Mice_lungs	Mice	lungs	down
Afu7g05920	Early_Down_Mice_lungs	Mice	lungs	down
Afu5g10590	Early_Down_Mice_lungs	Mice	lungs	down
Afu3g12350	Early_Down_Mice_lungs	Mice	lungs	down
Afu3g11010	Early_Down_Mice_lungs	Mice	lungs	down
Afu6g11220	Early_Down_Mice_lungs	Mice	lungs	down
Afu1g00570	Early_Down_Mice_lungs	Mice	lungs	down
Afu3g11890	Early_Down_Mice_lungs	Mice	lungs	down
Afu5g01430	Early_Down_Mice_lungs	Mice	lungs	down
Afu2g14960	Early_Down_Mice_lungs	Mice	lungs	down
Afu6g13600	Early_Down_Mice_lungs	Mice	lungs	down
Afu2g15830	Early_Down_Mice_lungs	Mice	lungs	down
Afu5g11580	Early_Down_Mice_lungs	Mice	lungs	down
Afu3g06090	Early_Down_Mice_lungs	Mice	lungs	down
Afu3g03580	Early_Down_Mice_lungs	Mice	lungs	down
Afu2g02010	Early_Down_Mice_lungs	Mice	lungs	down
Afu7g04130	Early_Down_Mice_lungs	Mice	lungs	down
Afu3g02380	Early_Down_Mice_lungs	Mice	lungs	down
Afu3g06030	Early_Down_Mice_lungs	Mice	lungs	down
Afu4g12910	Early_Down_Mice_lungs	Mice	lungs	down
Afu5g13620	Early_Down_Mice_lungs	Mice	lungs	down
Afu2g06330	Early_Down_Mice_lungs	Mice	lungs	down
Afu1g15570	Early_Down_Mice_lungs	Mice	lungs	down
Afu4g10780	Early_Down_Mice_lungs	Mice	lungs	down
Afu6g13070	Early_Down_Mice_lungs	Mice	lungs	down
Afu2g15560	Early_Down_Mice_lungs	Mice	lungs	down
Afu2g10030	Early_Down_Mice_lungs	Mice	lungs	down
Afu2g12140	Early_Down_Mice_lungs	Mice	lungs	down
Afu2g10890	Early_Down_Mice_lungs	Mice	lungs	down
Afu2g03080	Early_Down_Mice_lungs	Mice	lungs	down
Afu7g02610	Early_Down_Mice_lungs	Mice	lungs	down
Afu2g04780	Early_Down_Mice_lungs	Mice	lungs	down
Afu3g02710	Early_Down_Mice_lungs	Mice	lungs	down
Afu2g12290	Early_Down_Mice_lungs	Mice	lungs	down
Afu6g09460	Early_Down_Mice_lungs	Mice	lungs	down
Afu4g14860	Early_Down_Mice_lungs	Mice	lungs	down
Afu3g03120	Early_Down_Mice_lungs	Mice	lungs	down
Afu4g10870	Early_Down_Mice_lungs	Mice	lungs	down
Afu2g04730	Early_Down_Mice_lungs	Mice	lungs	down
Afu6g11690	Early_Down_Mice_lungs	Mice	lungs	down
Afu1g05480	Late_Down_Mice_Lungs	Mice	lungs	down
Afu4g06900	Late_Down_Mice_Lungs	Mice	lungs	down
Afu5g10760	Late_Down_Mice_Lungs	Mice	lungs	down
Afu3g05420	Late_Down_Mice_Lungs	Mice	lungs	down
Afu3g06260	Late_Down_Mice_Lungs	Mice	lungs	down
Afu8g04810	Late_Down_Mice_Lungs	Mice	lungs	down
Afu1g00590	Late_Down_Mice_Lungs	Mice	lungs	down
Afu3g10240	Late_Down_Mice_Lungs	Mice	lungs	down
Afu1g15790	Late_Down_Mice_Lungs	Mice	lungs	down
Afu7g01510	Late_Down_Mice_Lungs	Mice	lungs	down
Afu2g02610	Late_Down_Mice_Lungs	Mice	lungs	down
Afu1g06820	Late_Down_Mice_Lungs	Mice	lungs	down
Afu7g04060	Late_Down_Mice_Lungs	Mice	lungs	down
Afu8g04110	Late_Down_Mice_Lungs	Mice	lungs	down
Afu2g18080	Late_Down_Mice_Lungs	Mice	lungs	down
Afu7g04010	Late_Down_Mice_Lungs	Mice	lungs	down
Afu2g07610	Late_Down_Mice_Lungs	Mice	lungs	down
Afu3g06890	Late_Down_Mice_Lungs	Mice	lungs	down
Afu5g03350	Late_Down_Mice_Lungs	Mice	lungs	down
Afu1g10880	Late_Down_Mice_Lungs	Mice	lungs	down
Afu4g10810	Late_Down_Mice_Lungs	Mice	lungs	down
Afu1g16610	Late_Down_Mice_Lungs	Mice	lungs	down
Afu8g04900	Late_Down_Mice_Lungs	Mice	lungs	down
Afu4g07330	Late_Down_Mice_Lungs	Mice	lungs	down
Afu1g07150	Late_Down_Mice_Lungs	Mice	lungs	down
Afu8g03980	Late_Down_Mice_Lungs	Mice	lungs	down
Afu4g13450	Late_Down_Mice_Lungs	Mice	lungs	down
Afu2g10790	Late_Down_Mice_Lungs	Mice	lungs	down
Afu3g11310	Late_Down_Mice_Lungs	Mice	lungs	down
Afu2g10690	Late_Down_Mice_Lungs	Mice	lungs	down
Afu7g08540	Late_Down_Mice_Lungs	Mice	lungs	down
Afu5g09450	Late_Down_Mice_Lungs	Mice	lungs	down
Afu5g13270	Late_Down_Mice_Lungs	Mice	lungs	down
Afu2g15780	Late_Down_Mice_Lungs	Mice	lungs	down
Afu8g04940	Late_Down_Mice_Lungs	Mice	lungs	down
Afu1g09680	Late_Down_Mice_Lungs	Mice	lungs	down
Afu5g08680	Late_Down_Mice_Lungs	Mice	lungs	down
Afu6g08600	Late_Down_Mice_Lungs	Mice	lungs	down
Afu3g14240	Late_Down_Mice_Lungs	Mice	lungs	down
Afu2g15880	Late_Down_Mice_Lungs	Mice	lungs	down
Afu1g04500	Late_Down_Mice_Lungs	Mice	lungs	down
Afu1g09780	Late_Down_Mice_Lungs	Mice	lungs	down
Afu5g03160	Late_Down_Mice_Lungs	Mice	lungs	down
Afu3g12380	Late_Down_Mice_Lungs	Mice	lungs	down
Afu5g02480	Late_Down_Mice_Lungs	Mice	lungs	down
Afu2g03070	Late_Down_Mice_Lungs	Mice	lungs	down
Afu2g09870	Late_Down_Mice_Lungs	Mice	lungs	down
Afu8g03970	Late_Down_Mice_Lungs	Mice	lungs	down
Afu5g06700	Late_Down_Mice_Lungs	Mice	lungs	down
Afu5g05450	Late_Down_Mice_Lungs	Mice	lungs	down
Afu1g02830	Late_Down_Mice_Lungs	Mice	lungs	down
Afu8g04180	Late_Down_Mice_Lungs	Mice	lungs	down
Afu2g11770	Late_Down_Mice_Lungs	Mice	lungs	down
Afu1g02940	Late_Down_Mice_Lungs	Mice	lungs	down
Afu6g11430	Late_Down_Mice_Lungs	Mice	lungs	down
Afu6g09190	Late_Down_Mice_Lungs	Mice	lungs	down
Afu1g04710	Late_Down_Mice_Lungs	Mice	lungs	down
Afu4g13530	Late_Down_Mice_Lungs	Mice	lungs	down
Afu5g08060	Late_Down_Mice_Lungs	Mice	lungs	down
Afu1g13520	Late_Down_Mice_Lungs	Mice	lungs	down
Afu7g05380	Late_Down_Mice_Lungs	Mice	lungs	down
Afu2g15670	Late_Down_Mice_Lungs	Mice	lungs	down
Afu2g02030	Late_Down_Mice_Lungs	Mice	lungs	down
Afu7g04240	Late_Down_Mice_Lungs	Mice	lungs	down
Afu2g09250	Late_Down_Mice_Lungs	Mice	lungs	down
Afu6g02190	Late_Down_Mice_Lungs	Mice	lungs	down
Afu1g10050	Late_Down_Mice_Lungs	Mice	lungs	down
Afu7g02100	Late_Down_Mice_Lungs	Mice	lungs	down
Afu2g03560	Late_Down_Mice_Lungs	Mice	lungs	down
Afu1g07460	Late_Down_Mice_Lungs	Mice	lungs	down
Afu3g10180	Late_Down_Mice_Lungs	Mice	lungs	down
Afu8g04040	Late_Down_Mice_Lungs	Mice	lungs	down
Afu4g09010	Late_Down_Mice_Lungs	Mice	lungs	down
Afu1g03010	Late_Down_Mice_Lungs	Mice	lungs	down
Afu5g05900	Late_Down_Mice_Lungs	Mice	lungs	down
Afu6g07290	Late_Down_Mice_Lungs	Mice	lungs	down
Afu2g04100	Late_Down_Mice_Lungs	Mice	lungs	down
Afu3g11360	Late_Down_Mice_Lungs	Mice	lungs	down
Afu2g01110	Late_Down_Mice_Lungs	Mice	lungs	down
Afu2g12510	Late_Down_Mice_Lungs	Mice	lungs	down
Afu1g10540	Late_Down_Mice_Lungs	Mice	lungs	down
Afu8g06290	Late_Down_Mice_Lungs	Mice	lungs	down
Afu6g08360	Late_Down_Mice_Lungs	Mice	lungs	down
Afu1g09630	Late_Down_Mice_Lungs	Mice	lungs	down
Afu6g07530	Late_Down_Mice_Lungs	Mice	lungs	down
Afu5g15040	Late_Down_Mice_Lungs	Mice	lungs	down
Afu8g05430	Late_Down_Mice_Lungs	Mice	lungs	down
Afu1g05650	Late_Down_Mice_Lungs	Mice	lungs	down
Afu5g04000	Late_Down_Mice_Lungs	Mice	lungs	down
Afu5g09850	Late_Down_Mice_Lungs	Mice	lungs	down
Afu3g12570	Late_Down_Mice_Lungs	Mice	lungs	down
Afu2g15970	Late_Down_Mice_Lungs	Mice	lungs	down
Afu6g08920	Late_Down_Mice_Lungs	Mice	lungs	down
Afu2g11920	Late_Down_Mice_Lungs	Mice	lungs	down
Afu8g04410	Late_Down_Mice_Lungs	Mice	lungs	down
Afu7g05050	Late_Down_Mice_Lungs	Mice	lungs	down
Afu1g15850	Late_Down_Mice_Lungs	Mice	lungs	down
Afu5g13480	Late_Down_Mice_Lungs	Mice	lungs	down
Afu1g09020	Late_Down_Mice_Lungs	Mice	lungs	down
Afu2g03220	Late_Down_Mice_Lungs	Mice	lungs	down
Afu5g05770	Late_Down_Mice_Lungs	Mice	lungs	down
Afu2g05770	Late_Down_Mice_Lungs	Mice	lungs	down
Afu7g07150	Late_Down_Mice_Lungs	Mice	lungs	down
Afu3g15050	Late_Down_Mice_Lungs	Mice	lungs	down
Afu6g08880	Late_Down_Mice_Lungs	Mice	lungs	down
Afu6g12970	Late_Down_Mice_Lungs	Mice	lungs	down
Afu2g07390	Late_Down_Mice_Lungs	Mice	lungs	down
Afu2g05840	Late_Down_Mice_Lungs	Mice	lungs	down
Afu3g08640	Late_Down_Mice_Lungs	Mice	lungs	down
Afu1g06170	Late_Down_Mice_Lungs	Mice	lungs	down
Afu5g03330	Late_Down_Mice_Lungs	Mice	lungs	down
Afu3g00860	Late_Down_Mice_Lungs	Mice	lungs	down
Afu7g04610	Late_Down_Mice_Lungs	Mice	lungs	down
Afu7g02420	Late_Down_Mice_Lungs	Mice	lungs	down
Afu5g11660	Late_Down_Mice_Lungs	Mice	lungs	down
Afu6g02630	Late_Down_Mice_Lungs	Mice	lungs	down
Afu6g05110	Late_Down_Mice_Lungs	Mice	lungs	down
Afu6g05340	Late_Down_Mice_Lungs	Mice	lungs	down
Afu1g03210	Late_Down_Mice_Lungs	Mice	lungs	down
Afu1g16170	Late_Down_Mice_Lungs	Mice	lungs	down
Afu6g04560	Late_Down_Mice_Lungs	Mice	lungs	down
Afu4g13180	Late_Down_Mice_Lungs	Mice	lungs	down
Afu7g08470	Late_Down_Mice_Lungs	Mice	lungs	down
Afu3g07180	Late_Down_Mice_Lungs	Mice	lungs	down
Afu2g04810	Late_Down_Mice_Lungs	Mice	lungs	down
Afu4g11770	Late_Down_Mice_Lungs	Mice	lungs	down
Afu7g05510	Late_Down_Mice_Lungs	Mice	lungs	down
Afu3g11400	Late_Down_Mice_Lungs	Mice	lungs	down
Afu3g05820	Late_Down_Mice_Lungs	Mice	lungs	down
Afu6g12260	Late_Down_Mice_Lungs	Mice	lungs	down
Afu8g05560	Late_Down_Mice_Lungs	Mice	lungs	down
Afu3g05480	Late_Down_Mice_Lungs	Mice	lungs	down
Afu5g13540	Late_Down_Mice_Lungs	Mice	lungs	down
Afu2g16870	Late_Down_Mice_Lungs	Mice	lungs	down
Afu1g02190	Late_Down_Mice_Lungs	Mice	lungs	down
Afu5g06090	Late_Down_Mice_Lungs	Mice	lungs	down
Afu3g01450	Late_Down_Mice_Lungs	Mice	lungs	down
Afu2g15660	Late_Down_Mice_Lungs	Mice	lungs	down
Afu1g00540	Late_Down_Mice_Lungs	Mice	lungs	down
Afu4g06960	Late_Down_Mice_Lungs	Mice	lungs	down
Afu2g15600	Late_Down_Mice_Lungs	Mice	lungs	down
Afu2g16020	Late_Down_Mice_Lungs	Mice	lungs	down
Afu5g02150	Late_Down_Mice_Lungs	Mice	lungs	down
Afu2g10810	Late_Down_Mice_Lungs	Mice	lungs	down
Afu6g04270	Late_Down_Mice_Lungs	Mice	lungs	down
Afu2g16700	Late_Down_Mice_Lungs	Mice	lungs	down
Afu1g07190	Late_Down_Mice_Lungs	Mice	lungs	down
Afu6g12690	Late_Down_Mice_Lungs	Mice	lungs	down
Afu7g05260	Late_Down_Mice_Lungs	Mice	lungs	down
Afu6g09150	Late_Down_Mice_Lungs	Mice	lungs	down
Afu6g02390	Late_Down_Mice_Lungs	Mice	lungs	down
Afu5g06970	Late_Down_Mice_Lungs	Mice	lungs	down
Afu1g10640	Late_Down_Mice_Lungs	Mice	lungs	down
Afu2g00310	Late_Down_Mice_Lungs	Mice	lungs	down
Afu1g04510	Late_Down_Mice_Lungs	Mice	lungs	down
Afu4g13910	Late_Down_Mice_Lungs	Mice	lungs	down
Afu1g07650	Late_Down_Mice_Lungs	Mice	lungs	down
Afu2g02780	Late_Down_Mice_Lungs	Mice	lungs	down
Afu3g12480	Late_Down_Mice_Lungs	Mice	lungs	down
Afu1g01870	Late_Down_Mice_Lungs	Mice	lungs	down
Afu1g07090	Late_Down_Mice_Lungs	Mice	lungs	down
Afu8g04060	Late_Down_Mice_Lungs	Mice	lungs	down
Afu4g09110	Late_Down_Mice_Lungs	Mice	lungs	down
Afu2g06250	Late_Down_Mice_Lungs	Mice	lungs	down
Afu5g03840	Late_Down_Mice_Lungs	Mice	lungs	down
Afu5g02530	Late_Down_Mice_Lungs	Mice	lungs	down
Afu2g02550	Late_Down_Mice_Lungs	Mice	lungs	down
Afu1g04840	Late_Down_Mice_Lungs	Mice	lungs	down
Afu1g11580	Late_Down_Mice_Lungs	Mice	lungs	down
Afu2g08620	Late_Down_Mice_Lungs	Mice	lungs	down
Afu2g10350	Late_Down_Mice_Lungs	Mice	lungs	down
Afu5g11500	Late_Down_Mice_Lungs	Mice	lungs	down
Afu5g10640	Late_Down_Mice_Lungs	Mice	lungs	down
Afu2g11340	Late_Down_Mice_Lungs	Mice	lungs	down
Afu1g07110	Late_Down_Mice_Lungs	Mice	lungs	down
Afu3g12970	Late_Down_Mice_Lungs	Mice	lungs	down
Afu4g11510	Late_Down_Mice_Lungs	Mice	lungs	down
Afu1g06900	Late_Down_Mice_Lungs	Mice	lungs	down
Afu1g07610	Late_Down_Mice_Lungs	Mice	lungs	down
Afu2g13710	Late_Down_Mice_Lungs	Mice	lungs	down
Afu2g02130	Late_Down_Mice_Lungs	Mice	lungs	down
Afu2g15140	Late_Down_Mice_Lungs	Mice	lungs	down
Afu5g06040	Late_Down_Mice_Lungs	Mice	lungs	down
Afu2g10620	Late_Down_Mice_Lungs	Mice	lungs	down
Afu3g06060	Late_Down_Mice_Lungs	Mice	lungs	down
Afu3g14270	Late_Down_Mice_Lungs	Mice	lungs	down
Afu1g09950	Late_Down_Mice_Lungs	Mice	lungs	down
Afu2g15570	Late_Down_Mice_Lungs	Mice	lungs	down
Afu5g08420	Late_Down_Mice_Lungs	Mice	lungs	down
Afu1g05470	Late_Down_Mice_Lungs	Mice	lungs	down
Afu1g10710	Late_Down_Mice_Lungs	Mice	lungs	down
Afu7g05810	Late_Down_Mice_Lungs	Mice	lungs	down
Afu6g08520	Late_Down_Mice_Lungs	Mice	lungs	down
Afu2g09960	Late_Down_Mice_Lungs	Mice	lungs	down
Afu6g07710	Late_Down_Mice_Lungs	Mice	lungs	down
Afu1g05210	Late_Down_Mice_Lungs	Mice	lungs	down
Afu8g01860	Late_Down_Mice_Lungs	Mice	lungs	down
Afu6g00130	Late_Down_Mice_Lungs	Mice	lungs	down
Afu1g09030	Late_Down_Mice_Lungs	Mice	lungs	down
Afu2g13690	Late_Down_Mice_Lungs	Mice	lungs	down
Afu2g10480	Late_Down_Mice_Lungs	Mice	lungs	down
Afu5g08910	Late_Down_Mice_Lungs	Mice	lungs	down
Afu5g12120	Late_Down_Mice_Lungs	Mice	lungs	down
Afu2g08600	Late_Down_Mice_Lungs	Mice	lungs	down
Afu4g07360	Late_Down_Mice_Lungs	Mice	lungs	down
Afu3g08460	Late_Down_Mice_Lungs	Mice	lungs	down
Afu5g02260	Late_Down_Mice_Lungs	Mice	lungs	down
Afu6g07280	Late_Down_Mice_Lungs	Mice	lungs	down
Afu1g12060	Late_Down_Mice_Lungs	Mice	lungs	down
Afu5g11030	Late_Down_Mice_Lungs	Mice	lungs	down
Afu4g08520	Late_Down_Mice_Lungs	Mice	lungs	down
Afu1g10130	Late_Down_Mice_Lungs	Mice	lungs	down
Afu3g12080	Late_Down_Mice_Lungs	Mice	lungs	down
Afu8g07110	Late_Down_Mice_Lungs	Mice	lungs	down
Afu7g02400	Late_Down_Mice_Lungs	Mice	lungs	down
Afu4g13500	Late_Down_Mice_Lungs	Mice	lungs	down
Afu6g07060	Late_Down_Mice_Lungs	Mice	lungs	down
Afu6g04450	Late_Down_Mice_Lungs	Mice	lungs	down
Afu5g08300	Late_Down_Mice_Lungs	Mice	lungs	down
Afu3g01010	Late_Down_Mice_Lungs	Mice	lungs	down
Afu7g04290	Late_Down_Mice_Lungs	Mice	lungs	down
Afu5g02010	Late_Down_Mice_Lungs	Mice	lungs	down
Afu1g07050	Late_Down_Mice_Lungs	Mice	lungs	down
Afu1g08960	Late_Down_Mice_Lungs	Mice	lungs	down
Afu4g08590	Late_Down_Mice_Lungs	Mice	lungs	down
Afu6g10630	Late_Down_Mice_Lungs	Mice	lungs	down
Afu7g05960	Late_Down_Mice_Lungs	Mice	lungs	down
Afu3g05320	Late_Down_Mice_Lungs	Mice	lungs	down
Afu3g12940	Late_Down_Mice_Lungs	Mice	lungs	down
Afu4g09860	Late_Down_Mice_Lungs	Mice	lungs	down
Afu7g01310	Late_Down_Mice_Lungs	Mice	lungs	down
Afu3g00930	Late_Down_Mice_Lungs	Mice	lungs	down
Afu6g04540	Late_Down_Mice_Lungs	Mice	lungs	down
Afu6g07860	Late_Down_Mice_Lungs	Mice	lungs	down
Afu5g09830	Late_Down_Mice_Lungs	Mice	lungs	down
Afu3g13790	Late_Down_Mice_Lungs	Mice	lungs	down
Afu6g08820	Late_Down_Mice_Lungs	Mice	lungs	down
Afu6g07980	Late_Down_Mice_Lungs	Mice	lungs	down
Afu3g06370	Late_Down_Mice_Lungs	Mice	lungs	down
Afu7g03890	Late_Down_Mice_Lungs	Mice	lungs	down
Afu6g08430	Late_Down_Mice_Lungs	Mice	lungs	down
Afu6g04640	Late_Down_Mice_Lungs	Mice	lungs	down
Afu4g08460	Late_Down_Mice_Lungs	Mice	lungs	down
Afu6g04530	Late_Down_Mice_Lungs	Mice	lungs	down
Afu2g07660	Late_Down_Mice_Lungs	Mice	lungs	down
Afu3g10040	Late_Down_Mice_Lungs	Mice	lungs	down
Afu1g02420	Late_Down_Mice_Lungs	Mice	lungs	down
Afu4g07290	Late_Down_Mice_Lungs	Mice	lungs	down
Afu4g08370	Late_Down_Mice_Lungs	Mice	lungs	down
Afu6g04650	Late_Down_Mice_Lungs	Mice	lungs	down
Afu5g03580	Late_Down_Mice_Lungs	Mice	lungs	down
Afu8g05090	Late_Down_Mice_Lungs	Mice	lungs	down
Afu3g10350	Late_Down_Mice_Lungs	Mice	lungs	down
Afu2g08000	Late_Down_Mice_Lungs	Mice	lungs	down
Afu3g06100	Late_Down_Mice_Lungs	Mice	lungs	down
Afu1g06650	Late_Down_Mice_Lungs	Mice	lungs	down
Afu6g07110	Late_Down_Mice_Lungs	Mice	lungs	down
Afu2g01840	Late_Down_Mice_Lungs	Mice	lungs	down
Afu5g11270	Late_Down_Mice_Lungs	Mice	lungs	down
Afu5g05510	Late_Down_Mice_Lungs	Mice	lungs	down
Afu4g07120	Late_Down_Mice_Lungs	Mice	lungs	down
Afu1g08800	Late_Down_Mice_Lungs	Mice	lungs	down
Afu3g03970	Late_Down_Mice_Lungs	Mice	lungs	down
Afu5g05460	Late_Down_Mice_Lungs	Mice	lungs	down
Afu3g10090	Late_Down_Mice_Lungs	Mice	lungs	down
Afu2g10590	Late_Down_Mice_Lungs	Mice	lungs	down
Afu2g10710	Late_Down_Mice_Lungs	Mice	lungs	down
Afu1g14680	Late_Down_Mice_Lungs	Mice	lungs	down
Afu3g14370	Late_Down_Mice_Lungs	Mice	lungs	down
Afu1g05900	Late_Down_Mice_Lungs	Mice	lungs	down
Afu6g07320	Late_Down_Mice_Lungs	Mice	lungs	down
Afu7g01750	Late_Down_Mice_Lungs	Mice	lungs	down
Afu1g13340	Late_Down_Mice_Lungs	Mice	lungs	down
Afu1g03760	Late_Down_Mice_Lungs	Mice	lungs	down
Afu1g00440	Late_Down_Mice_Lungs	Mice	lungs	down
Afu1g09970	Late_Down_Mice_Lungs	Mice	lungs	down
Afu2g10380	Late_Down_Mice_Lungs	Mice	lungs	down
Afu7g00870	Late_Down_Mice_Lungs	Mice	lungs	down
Afu2g01330	Late_Down_Mice_Lungs	Mice	lungs	down
Afu8g02630	Late_Down_Mice_Lungs	Mice	lungs	down
Afu5g02760	Late_Down_Mice_Lungs	Mice	lungs	down
Afu2g02860	Late_Down_Mice_Lungs	Mice	lungs	down
Afu3g10030	Late_Down_Mice_Lungs	Mice	lungs	down
Afu1g17070	Late_Down_Mice_Lungs	Mice	lungs	down
Afu3g14280	Late_Down_Mice_Lungs	Mice	lungs	down
Afu2g15750	Late_Down_Mice_Lungs	Mice	lungs	down
Afu4g06840	Late_Down_Mice_Lungs	Mice	lungs	down
Afu4g08200	Late_Down_Mice_Lungs	Mice	lungs	down
Afu5g12210	Late_Down_Mice_Lungs	Mice	lungs	down
Afu4g06130	Late_Down_Mice_Lungs	Mice	lungs	down
Afu1g04940	Late_Down_Mice_Lungs	Mice	lungs	down
Afu2g01220	Late_Down_Mice_Lungs	Mice	lungs	down
Afu6g12340	Late_Down_Mice_Lungs	Mice	lungs	down
Afu4g10600	Late_Down_Mice_Lungs	Mice	lungs	down
Afu6g08240	Late_Down_Mice_Lungs	Mice	lungs	down
Afu3g04260	Late_Down_Mice_Lungs	Mice	lungs	down
Afu3g06070	Late_Down_Mice_Lungs	Mice	lungs	down
Afu6g06680	Late_Down_Mice_Lungs	Mice	lungs	down
Afu2g00360	Late_Down_Mice_Lungs	Mice	lungs	down
Afu5g08010	Late_Down_Mice_Lungs	Mice	lungs	down
Afu5g11760	Late_Down_Mice_Lungs	Mice	lungs	down
Afu2g12450	Late_Down_Mice_Lungs	Mice	lungs	down
Afu3g10660	Late_Down_Mice_Lungs	Mice	lungs	down
Afu5g04180	Late_Down_Mice_Lungs	Mice	lungs	down
Afu4g13470	Late_Down_Mice_Lungs	Mice	lungs	down
Afu4g08470	Late_Down_Mice_Lungs	Mice	lungs	down
Afu6g06810	Late_Down_Mice_Lungs	Mice	lungs	down
Afu3g05850	Late_Down_Mice_Lungs	Mice	lungs	down
Afu3g11570	Late_Down_Mice_Lungs	Mice	lungs	down
Afu3g15160	Late_Down_Mice_Lungs	Mice	lungs	down
Afu7g05630	Late_Down_Mice_Lungs	Mice	lungs	down
Afu5g09930	Late_Down_Mice_Lungs	Mice	lungs	down
Afu2g08560	Late_Down_Mice_Lungs	Mice	lungs	down
Afu1g02320	Late_Down_Mice_Lungs	Mice	lungs	down
Afu1g01400	Late_Down_Mice_Lungs	Mice	lungs	down
Afu6g06840	Late_Down_Mice_Lungs	Mice	lungs	down
Afu6g10400	Late_Down_Mice_Lungs	Mice	lungs	down
Afu5g09810	Late_Down_Mice_Lungs	Mice	lungs	down
Afu8g05400	Late_Down_Mice_Lungs	Mice	lungs	down
Afu4g10530	Late_Down_Mice_Lungs	Mice	lungs	down
Afu2g16340	Late_Down_Mice_Lungs	Mice	lungs	down
Afu6g07930	Late_Down_Mice_Lungs	Mice	lungs	down
Afu4g08180	Late_Down_Mice_Lungs	Mice	lungs	down
Afu1g16020	Late_Down_Mice_Lungs	Mice	lungs	down
Afu6g06530	Late_Down_Mice_Lungs	Mice	lungs	down
Afu3g07280	Late_Down_Mice_Lungs	Mice	lungs	down
Afu2g06210	Late_Down_Mice_Lungs	Mice	lungs	down
Afu7g05770	Late_Down_Mice_Lungs	Mice	lungs	down
Afu6g08330	Late_Down_Mice_Lungs	Mice	lungs	down
Afu2g09880	Late_Down_Mice_Lungs	Mice	lungs	down
Afu4g07950	Late_Down_Mice_Lungs	Mice	lungs	down
Afu7g08300	Late_Down_Mice_Lungs	Mice	lungs	down
Afu2g02940	Late_Down_Mice_Lungs	Mice	lungs	down
Afu8g04190	Late_Down_Mice_Lungs	Mice	lungs	down
Afu6g06600	Late_Down_Mice_Lungs	Mice	lungs	down
Afu5g08850	Late_Down_Mice_Lungs	Mice	lungs	down
Afu3g08890	Late_Down_Mice_Lungs	Mice	lungs	down
Afu1g10430	Late_Down_Mice_Lungs	Mice	lungs	down
Afu3g14860	Late_Down_Mice_Lungs	Mice	lungs	down
Afu4g01240	Late_Down_Mice_Lungs	Mice	lungs	down
Afu5g09700	Late_Down_Mice_Lungs	Mice	lungs	down
Afu5g02050	Late_Down_Mice_Lungs	Mice	lungs	down
Afu3g06240	Late_Down_Mice_Lungs	Mice	lungs	down
Afu1g06870	Late_Down_Mice_Lungs	Mice	lungs	down
Afu7g08390	Late_Down_Mice_Lungs	Mice	lungs	down
Afu3g10950	Late_Down_Mice_Lungs	Mice	lungs	down
Afu1g04520	Late_Down_Mice_Lungs	Mice	lungs	down
Afu1g14420	Late_Down_Mice_Lungs	Mice	lungs	down
Afu5g09540	Late_Down_Mice_Lungs	Mice	lungs	down
Afu5g08520	Late_Down_Mice_Lungs	Mice	lungs	down
Afu2g12960	Late_Down_Mice_Lungs	Mice	lungs	down
Afu1g06670	Late_Down_Mice_Lungs	Mice	lungs	down
Afu1g15830	Late_Down_Mice_Lungs	Mice	lungs	down
Afu1g01910	Late_Down_Mice_Lungs	Mice	lungs	down
Afu5g12390	Late_Down_Mice_Lungs	Mice	lungs	down
Afu7g04160	Late_Down_Mice_Lungs	Mice	lungs	down
Afu2g07520	Late_Down_Mice_Lungs	Mice	lungs	down
Afu1g15950	Late_Down_Mice_Lungs	Mice	lungs	down
Afu1g10940	Late_Down_Mice_Lungs	Mice	lungs	down
Afu6g11410	Late_Down_Mice_Lungs	Mice	lungs	down
Afu4g13310	Late_Down_Mice_Lungs	Mice	lungs	down
Afu3g10820	Late_Down_Mice_Lungs	Mice	lungs	down
Afu5g03480	Late_Down_Mice_Lungs	Mice	lungs	down
Afu4g07780	Late_Down_Mice_Lungs	Mice	lungs	down
Afu2g15370	Late_Down_Mice_Lungs	Mice	lungs	down
Afu3g07120	Late_Down_Mice_Lungs	Mice	lungs	down
Afu5g06290	Late_Down_Mice_Lungs	Mice	lungs	down
Afu6g12550	Late_Down_Mice_Lungs	Mice	lungs	down
Afu1g11970	Late_Down_Mice_Lungs	Mice	lungs	down
Afu4g10480	Late_Down_Mice_Lungs	Mice	lungs	down
Afu5g12360	Late_Down_Mice_Lungs	Mice	lungs	down
Afu1g06520	Late_Down_Mice_Lungs	Mice	lungs	down
Afu4g07560	Late_Down_Mice_Lungs	Mice	lungs	down
Afu5g04370	Late_Down_Mice_Lungs	Mice	lungs	down
Afu4g06870	Late_Down_Mice_Lungs	Mice	lungs	down
Afu1g12850	Late_Down_Mice_Lungs	Mice	lungs	down
Afu2g11230	Late_Down_Mice_Lungs	Mice	lungs	down
Afu6g09810	Late_Down_Mice_Lungs	Mice	lungs	down
Afu2g13080	Late_Down_Mice_Lungs	Mice	lungs	down
Afu4g13270	Late_Down_Mice_Lungs	Mice	lungs	down
Afu6g09140	Late_Down_Mice_Lungs	Mice	lungs	down
Afu6g09980	Late_Down_Mice_Lungs	Mice	lungs	down
Afu4g07240	Late_Down_Mice_Lungs	Mice	lungs	down
Afu5g02300	Late_Down_Mice_Lungs	Mice	lungs	down
Afu3g10940	Late_Down_Mice_Lungs	Mice	lungs	down
Afu7g04260	Late_Down_Mice_Lungs	Mice	lungs	down
Afu3g12030	Late_Down_Mice_Lungs	Mice	lungs	down
Afu6g04460	Late_Down_Mice_Lungs	Mice	lungs	down
Afu3g09910	Late_Down_Mice_Lungs	Mice	lungs	down
Afu2g02120	Late_Down_Mice_Lungs	Mice	lungs	down
Afu4g08050	Late_Down_Mice_Lungs	Mice	lungs	down
Afu4g12360	Late_Down_Mice_Lungs	Mice	lungs	down
Afu3g09350	Late_Down_Mice_Lungs	Mice	lungs	down
Afu2g16010	Late_Down_Mice_Lungs	Mice	lungs	down
Afu1g09170	Late_Down_Mice_Lungs	Mice	lungs	down
Afu6g10730	Late_Down_Mice_Lungs	Mice	lungs	down
Afu5g01940	Late_Down_Mice_Lungs	Mice	lungs	down
Afu5g04320	Late_Down_Mice_Lungs	Mice	lungs	down
Afu5g12180	Late_Down_Mice_Lungs	Mice	lungs	down
Afu5g11230	Late_Down_Mice_Lungs	Mice	lungs	down
Afu1g05170	Late_Down_Mice_Lungs	Mice	lungs	down
Afu8g02700	Late_Down_Mice_Lungs	Mice	lungs	down
Afu3g06280	Late_Down_Mice_Lungs	Mice	lungs	down
Afu6g06900	Late_Down_Mice_Lungs	Mice	lungs	down
Afu4g11450	Late_Down_Mice_Lungs	Mice	lungs	down
Afu7g04430	Late_Down_Mice_Lungs	Mice	lungs	down
Afu6g04230	Late_Down_Mice_Lungs	Mice	lungs	down
Afu1g12080	Late_Down_Mice_Lungs	Mice	lungs	down
Afu1g02510	Late_Down_Mice_Lungs	Mice	lungs	down
Afu5g08430	Late_Down_Mice_Lungs	Mice	lungs	down
Afu4g06120	Late_Down_Mice_Lungs	Mice	lungs	down
Afu5g05640	Late_Down_Mice_Lungs	Mice	lungs	down
Afu1g04990	Late_Down_Mice_Lungs	Mice	lungs	down
Afu5g04050	Late_Down_Mice_Lungs	Mice	lungs	down
Afu6g12390	Late_Down_Mice_Lungs	Mice	lungs	down
Afu1g11890	Late_Down_Mice_Lungs	Mice	lungs	down
Afu5g05490	Late_Down_Mice_Lungs	Mice	lungs	down
Afu6g04520	Late_Down_Mice_Lungs	Mice	lungs	down
Afu6g04850	Late_Down_Mice_Lungs	Mice	lungs	down
Afu6g02990	Late_Down_Mice_Lungs	Mice	lungs	down
Afu5g09320	Late_Down_Mice_Lungs	Mice	lungs	down
Afu1g11670	Late_Down_Mice_Lungs	Mice	lungs	down
Afu5g13850	Late_Down_Mice_Lungs	Mice	lungs	down
Afu4g07110	Late_Down_Mice_Lungs	Mice	lungs	down
Afu2g15820	Late_Down_Mice_Lungs	Mice	lungs	down
Afu3g05570	Late_Down_Mice_Lungs	Mice	lungs	down
Afu7g00260	Late_Down_Mice_Lungs	Mice	lungs	down
Afu4g10760	Late_Down_Mice_Lungs	Mice	lungs	down
Afu2g15590	Late_Down_Mice_Lungs	Mice	lungs	down
Afu2g13960	Late_Down_Mice_Lungs	Mice	lungs	down
Afu2g02840	Late_Down_Mice_Lungs	Mice	lungs	down
Afu1g05830	Late_Down_Mice_Lungs	Mice	lungs	down
Afu4g09740	Late_Down_Mice_Lungs	Mice	lungs	down
Afu7g01370	Late_Down_Mice_Lungs	Mice	lungs	down
Afu6g11470	Late_Down_Mice_Lungs	Mice	lungs	down
Afu4g08110	Late_Down_Mice_Lungs	Mice	lungs	down
Afu1g03930	Late_Down_Mice_Lungs	Mice	lungs	down
Afu1g14630	Late_Down_Mice_Lungs	Mice	lungs	down
Afu8g03990	Late_Down_Mice_Lungs	Mice	lungs	down
Afu1g11060	Late_Down_Mice_Lungs	Mice	lungs	down
Afu4g07340	Late_Down_Mice_Lungs	Mice	lungs	down
Afu3g06710	Late_Down_Mice_Lungs	Mice	lungs	down
Afu3g13370	Late_Down_Mice_Lungs	Mice	lungs	down
Afu5g06660	Late_Down_Mice_Lungs	Mice	lungs	down
Afu2g05430	Late_Down_Mice_Lungs	Mice	lungs	down
Afu3g11200	Late_Down_Mice_Lungs	Mice	lungs	down
Afu8g02780	Late_Down_Mice_Lungs	Mice	lungs	down
Afu6g07080	Late_Down_Mice_Lungs	Mice	lungs	down
Afu3g06910	Late_Down_Mice_Lungs	Mice	lungs	down
Afu5g13360	Late_Down_Mice_Lungs	Mice	lungs	down
Afu3g10840	Late_Down_Mice_Lungs	Mice	lungs	down
Afu3g08340	Late_Down_Mice_Lungs	Mice	lungs	down
Afu1g09750	Late_Down_Mice_Lungs	Mice	lungs	down
Afu4g12330	Late_Down_Mice_Lungs	Mice	lungs	down
Afu2g00220	Late_Down_Mice_Lungs	Mice	lungs	down
Afu6g12920	Late_Down_Mice_Lungs	Mice	lungs	down
Afu5g06410	Late_Down_Mice_Lungs	Mice	lungs	down
Afu3g10230	Late_Down_Mice_Lungs	Mice	lungs	down
Afu3g14110	Late_Down_Mice_Lungs	Mice	lungs	down
Afu3g11100	Late_Down_Mice_Lungs	Mice	lungs	down
Afu6g04220	Late_Down_Mice_Lungs	Mice	lungs	down
Afu5g03450	Late_Down_Mice_Lungs	Mice	lungs	down
Afu1g08830	Late_Down_Mice_Lungs	Mice	lungs	down
Afu3g01800	Late_Down_Mice_Lungs	Mice	lungs	down
Afu1g12570	Late_Down_Mice_Lungs	Mice	lungs	down
Afu3g09610	Late_Down_Mice_Lungs	Mice	lungs	down
Afu4g09730	Late_Down_Mice_Lungs	Mice	lungs	down
Afu3g05960	Late_Down_Mice_Lungs	Mice	lungs	down
Afu3g00850	Late_Down_Mice_Lungs	Mice	lungs	down
Afu2g05570	Late_Down_Mice_Lungs	Mice	lungs	down
Afu4g11520	Late_Down_Mice_Lungs	Mice	lungs	down
Afu6g04140	Late_Down_Mice_Lungs	Mice	lungs	down
Afu2g02160	Late_Down_Mice_Lungs	Mice	lungs	down
Afu1g15640	Late_Down_Mice_Lungs	Mice	lungs	down
Afu1g06050	Late_Down_Mice_Lungs	Mice	lungs	down
Afu2g12590	Late_Down_Mice_Lungs	Mice	lungs	down
Afu2g11740	Late_Down_Mice_Lungs	Mice	lungs	down
Afu6g12940	Late_Down_Mice_Lungs	Mice	lungs	down
Afu7g01490	Late_Down_Mice_Lungs	Mice	lungs	down
Afu6g12900	Late_Down_Mice_Lungs	Mice	lungs	down
Afu5g10180	Late_Down_Mice_Lungs	Mice	lungs	down
Afu2g05580	Late_Down_Mice_Lungs	Mice	lungs	down
Afu5g07000	Late_Down_Mice_Lungs	Mice	lungs	down
Afu2g04320	Late_Down_Mice_Lungs	Mice	lungs	down
Afu1g10920	Late_Down_Mice_Lungs	Mice	lungs	down
Afu2g16910	Late_Down_Mice_Lungs	Mice	lungs	down
Afu5g11250	Late_Down_Mice_Lungs	Mice	lungs	down
Afu1g12160	Late_Down_Mice_Lungs	Mice	lungs	down
Afu1g00880	Late_Down_Mice_Lungs	Mice	lungs	down
Afu1g16490	Late_Down_Mice_Lungs	Mice	lungs	down
Afu1g16820	Late_Down_Mice_Lungs	Mice	lungs	down
Afu6g03850	Late_Down_Mice_Lungs	Mice	lungs	down
Afu5g02420	Late_Down_Mice_Lungs	Mice	lungs	down
Afu5g03460	Late_Down_Mice_Lungs	Mice	lungs	down
Afu2g04630	Late_Down_Mice_Lungs	Mice	lungs	down
Afu7g02550	Late_Down_Mice_Lungs	Mice	lungs	down
Afu5g14830	Bioflim24_48	Biofilm 24h	Biofilm	up
Afu5g06240	Bioflim24_48	Biofilm 24h	Biofilm	up
Afu5g09970	Bioflim24_48	Biofilm 24h	Biofilm	up
Afu6g12000	Bioflim24_48	Biofilm 24h	Biofilm	up
Afu8g01690	Bioflim24_48	Biofilm 24h	Biofilm	up
Afu6g00650	Bioflim24_48	Biofilm 24h	Biofilm	up
Afu8g04310	Bioflim24_48	Biofilm 24h	Biofilm	up
Afu3g00500	Bioflim24_48	Biofilm 24h	Biofilm	up
Afu3g00650	Bioflim24_48	Biofilm 24h	Biofilm	up
Afu7g06660	Bioflim24_48	Biofilm 24h	Biofilm	up
Afu5g01490	Bioflim24_48	Biofilm 24h	Biofilm	up
Afu2g00860	Bioflim24_48	Biofilm 24h	Biofilm	up
Afu7g05500	Bioflim24_48	Biofilm 24h	Biofilm	up
Afu5g14350	Bioflim24_48	Biofilm 24h	Biofilm	up
Afu1g15590	Bioflim24_48	Biofilm 24h	Biofilm	up
Afu5g01170	Bioflim24_48	Biofilm 24h	Biofilm	up
Afu7g05490	Bioflim24_48	Biofilm 24h	Biofilm	up
Afu2g07720	Bioflim24_48	Biofilm 24h	Biofilm	up
Afu3g15330	Bioflim24_48	Biofilm 24h	Biofilm	up
Afu4g08170	Bioflim24_48	Biofilm 24h	Biofilm	up
Afu4g09430	Bioflim24_48	Biofilm 24h	Biofilm	up
Afu1g15380	Bioflim24_48	Biofilm 24h	Biofilm	up
Afu5g01990	Bioflim24_48	Biofilm 24h	Biofilm	up
Afu2g00440	Bioflim24_48	Biofilm 24h	Biofilm	up
Afu3g03060	Bioflim24_48	Biofilm 24h	Biofilm	up
Afu5g09720	Bioflim24_48	Biofilm 24h	Biofilm	up
Afu7g06530	Bioflim24_48	Biofilm 24h	Biofilm	up
Afu5g01350	Bioflim24_48	Biofilm 24h	Biofilm	up
Afu3g11070	Bioflim24_48	Biofilm 24h	Biofilm	up
Afu8g05600	Bioflim24_48	Biofilm 24h	Biofilm	up
Afu3g12410	Bioflim24_48	Biofilm 24h	Biofilm	up
Afu3g09250	Bioflim24_48	Biofilm 24h	Biofilm	up
Afu1g16030	Bioflim24_48	Biofilm 24h	Biofilm	up
Afu5g03290	Bioflim24_48	Biofilm 24h	Biofilm	up
Afu5g09240	Bioflim24_48	Biofilm 24h	Biofilm	up
Afu3g06620	Bioflim24_48	Biofilm 24h	Biofilm	up
Afu2g05870	Bioflim24_48	Biofilm 24h	Biofilm	up
Afu6g09450	Bioflim24_48	Biofilm 24h	Biofilm	up
Afu1g09050	Bioflim24_48	Biofilm 24h	Biofilm	up
Afu7g06280	Bioflim24_48	Biofilm 24h	Biofilm	up
Afu8g05320	Bioflim24_48	Biofilm 24h	Biofilm	up
Afu1g17400	Bioflim24_48	Biofilm 24h	Biofilm	up
Afu1g03490	Bioflim24_48	Biofilm 24h	Biofilm	up
Afu4g14310	Bioflim24_48	Biofilm 24h	Biofilm	up
Afu5g14930	Bioflim24_48	Biofilm 24h	Biofilm	up
Afu1g02730	Bioflim24_48	Biofilm 24h	Biofilm	up
Afu3g07700	Bioflim24_48	Biofilm 24h	Biofilm	up
Afu4g13420	Bioflim24_48	Biofilm 24h	Biofilm	up
Afu2g13190	Bioflim24_48	Biofilm 24h	Biofilm	up
Afu4g06740	Bioflim24_48	Biofilm 24h	Biofilm	up
Afu2g14830	Bioflim24_48	Biofilm 24h	Biofilm	up
Afu7g06520	Bioflim24_48	Biofilm 24h	Biofilm	up
Afu5g11110	Bioflim24_48	Biofilm 24h	Biofilm	up
Afu8g00720	Bioflim24_48	Biofilm 24h	Biofilm	up
Afu4g11590	Bioflim24_48	Biofilm 24h	Biofilm	up
Afu1g02000	Bioflim24_48	Biofilm 24h	Biofilm	up
Afu2g16760	Bioflim24_48	Biofilm 24h	Biofilm	up
Afu7g02030	Bioflim24_48	Biofilm 24h	Biofilm	up
Afu5g00710	Bioflim24_48	Biofilm 24h	Biofilm	up
Afu3g08490	Bioflim24_48	Biofilm 24h	Biofilm	up
Afu6g13730	Bioflim24_48	Biofilm 24h	Biofilm	up
Afu3g13350	Bioflim24_48	Biofilm 24h	Biofilm	up
Afu6g05000	Bioflim24_48	Biofilm 24h	Biofilm	up
Afu5g02820	Bioflim24_48	Biofilm 24h	Biofilm	up
Afu8g01370	Bioflim24_48	Biofilm 24h	Biofilm	up
Afu4g07080	Bioflim24_48	Biofilm 24h	Biofilm	up
Afu1g04390	Bioflim24_48	Biofilm 24h	Biofilm	up
Afu4g13650	Bioflim24_48	Biofilm 24h	Biofilm	up
Afu5g01610	Bioflim24_48	Biofilm 24h	Biofilm	up
Afu3g05860	Bioflim24_48	Biofilm 24h	Biofilm	up
Afu1g10220	Bioflim24_48	Biofilm 24h	Biofilm	up
Afu6g09790	Bioflim24_48	Biofilm 24h	Biofilm	up
Afu7g06650	Bioflim24_48	Biofilm 24h	Biofilm	up
Afu4g10660	Bioflim24_48	Biofilm 24h	Biofilm	up
Afu1g00530	Bioflim24_48	Biofilm 24h	Biofilm	up
Afu6g04610	Bioflim24_48	Biofilm 24h	Biofilm	up
Afu6g14720	Bioflim24_48	Biofilm 24h	Biofilm	up
Afu4g03500	Bioflim24_48	Biofilm 24h	Biofilm	up
Afu1g04240	Bioflim24_48	Biofilm 24h	Biofilm	up
Afu3g05420	Bioflim24_48	Biofilm 24h	Biofilm	up
Afu4g03410	Bioflim24_48	Biofilm 24h	Biofilm	up
Afu4g01330	Bioflim24_48	Biofilm 24h	Biofilm	up
Afu4g13790	Bioflim24_48	Biofilm 24h	Biofilm	up
Afu6g12040	Bioflim24_48	Biofilm 24h	Biofilm	up
Afu3g05620	Bioflim24_48	Biofilm 24h	Biofilm	up
Afu6g12320	Bioflim24_48	Biofilm 24h	Biofilm	up
Afu1g04160	Bioflim24_48	Biofilm 24h	Biofilm	up
Afu6g14110	Bioflim24_48	Biofilm 24h	Biofilm	up
Afu3g02080	Bioflim24_48	Biofilm 24h	Biofilm	up
Afu2g13940	Bioflim24_48	Biofilm 24h	Biofilm	up
Afu3g11010	Bioflim24_48	Biofilm 24h	Biofilm	up
Afu3g13310	Bioflim24_48	Biofilm 24h	Biofilm	up
Afu6g13180	Bioflim24_48	Biofilm 24h	Biofilm	up
Afu6g10820	Bioflim24_48	Biofilm 24h	Biofilm	up
Afu3g07440	Bioflim24_48	Biofilm 24h	Biofilm	up
Afu5g08760	Bioflim24_48	Biofilm 24h	Biofilm	up
Afu4g00230	Bioflim24_48	Biofilm 24h	Biofilm	up
Afu6g09335	Bioflim24_48	Biofilm 24h	Biofilm	up
Afu1g09840	Bioflim24_48	Biofilm 24h	Biofilm	up
Afu1g00210	Bioflim24_48	Biofilm 24h	Biofilm	up
Afu1g12630	Bioflim24_48	Biofilm 24h	Biofilm	up
Afu3g10550	Bioflim24_48	Biofilm 24h	Biofilm	up
Afu3g00190	Bioflim24_48	Biofilm 24h	Biofilm	up
Afu7g06490	Bioflim24_48	Biofilm 24h	Biofilm	up
Afu2g17960	Bioflim24_48	Biofilm 24h	Biofilm	up
Afu2g17560	Bioflim24_48	Biofilm 24h	Biofilm	up
Afu5g14760	Bioflim24_48	Biofilm 24h	Biofilm	up
Afu3g03770	Bioflim24_48	Biofilm 24h	Biofilm	up
Afu8g04350	Bioflim24_48	Biofilm 24h	Biofilm	up
Afu3g01750	Bioflim24_48	Biofilm 24h	Biofilm	up
Afu2g09030	Bioflim24_48	Biofilm 24h	Biofilm	up
Afu3g02840	Bioflim24_48	Biofilm 24h	Biofilm	up
Afu1g03450	Bioflim24_48	Biofilm 24h	Biofilm	up
Afu3g03480	Bioflim24_48	Biofilm 24h	Biofilm	up
Afu1g06160	Bioflim24_48	Biofilm 24h	Biofilm	up
Afu1g00950	Bioflim24_48	Biofilm 24h	Biofilm	up
Afu6g09540	Bioflim24_48	Biofilm 24h	Biofilm	up
Afu4g09930	Bioflim24_48	Biofilm 24h	Biofilm	up
Afu1g12270	Bioflim24_48	Biofilm 24h	Biofilm	up
Afu1g13720	Bioflim24_48	Biofilm 24h	Biofilm	up
Afu7g03960	Bioflim24_48	Biofilm 24h	Biofilm	up
Afu5g04210	Bioflim24_48	Biofilm 24h	Biofilm	up
Afu3g03040	Bioflim24_48	Biofilm 24h	Biofilm	up
Afu2g03610	Bioflim24_48	Biofilm 24h	Biofilm	up
Afu7g08660	Bioflim24_48	Biofilm 24h	Biofilm	up
Afu8g01890	Bioflim24_48	Biofilm 24h	Biofilm	up
Afu3g08370	Bioflim24_48	Biofilm 24h	Biofilm	up
Afu5g08530	Bioflim24_48	Biofilm 24h	Biofilm	up
Afu5g04440	Bioflim24_48	Biofilm 24h	Biofilm	up
Afu6g09960	Bioflim24_48	Biofilm 24h	Biofilm	up
Afu3g00280	Bioflim24_48	Biofilm 24h	Biofilm	up
Afu1g00430	Bioflim24_48	Biofilm 24h	Biofilm	up
Afu6g14050	Bioflim24_48	Biofilm 24h	Biofilm	up
Afu5g13270	Bioflim24_48	Biofilm 24h	Biofilm	up
Afu7g04220	Bioflim24_48	Biofilm 24h	Biofilm	up
Afu6g08890	Bioflim24_48	Biofilm 24h	Biofilm	up
Afu1g12380	Bioflim24_48	Biofilm 24h	Biofilm	up
Afu2g04300	Bioflim24_48	Biofilm 24h	Biofilm	up
Afu5g11740	Bioflim24_48	Biofilm 24h	Biofilm	up
Afu6g09410	Bioflim24_48	Biofilm 24h	Biofilm	up
Afu8g02530	Bioflim24_48	Biofilm 24h	Biofilm	up
Afu7g00300	Bioflim24_48	Biofilm 24h	Biofilm	up
Afu1g15210	Bioflim24_48	Biofilm 24h	Biofilm	up
Afu5g11480	Bioflim24_48	Biofilm 24h	Biofilm	up
Afu7g00410	Bioflim24_48	Biofilm 24h	Biofilm	up
Afu7g08290	Bioflim24_48	Biofilm 24h	Biofilm	up
Afu4g14620	Bioflim24_48	Biofilm 24h	Biofilm	up
Afu6g04620	Bioflim24_48	Biofilm 24h	Biofilm	up
Afu8g01060	Bioflim24_48	Biofilm 24h	Biofilm	up
Afu7g02320	Bioflim24_48	Biofilm 24h	Biofilm	up
Afu4g14160	Bioflim24_48	Biofilm 24h	Biofilm	up
Afu3g00330	Bioflim24_48	Biofilm 24h	Biofilm	up
Afu3g10780	Bioflim24_48	Biofilm 24h	Biofilm	up
Afu1g14430	Bioflim24_48	Biofilm 24h	Biofilm	up
Afu1g02360	Bioflim24_48	Biofilm 24h	Biofilm	up
Afu6g02670	Bioflim24_48	Biofilm 24h	Biofilm	up
Afu1g17610	Bioflim24_48	Biofilm 24h	Biofilm	up
Afu3g05850	Bioflim24_48	Biofilm 24h	Biofilm	up
Afu3g12600	Bioflim24_48	Biofilm 24h	Biofilm	up
Afu5g07520	Bioflim24_48	Biofilm 24h	Biofilm	up
Afu5g02850	Bioflim24_48	Biofilm 24h	Biofilm	up
Afu7g06640	Bioflim24_48	Biofilm 24h	Biofilm	up
Afu1g02210	Bioflim24_48	Biofilm 24h	Biofilm	up
Afu6g03660	Bioflim24_48	Biofilm 24h	Biofilm	up
Afu5g14320	Bioflim24_48	Biofilm 24h	Biofilm	up
Afu4g01600	Bioflim24_48	Biofilm 24h	Biofilm	up
Afu4g01480	Bioflim24_48	Biofilm 24h	Biofilm	up
Afu4g02850	Bioflim24_48	Biofilm 24h	Biofilm	up
Afu5g04260	Bioflim24_48	Biofilm 24h	Biofilm	up
Afu5g07130	Bioflim24_48	Biofilm 24h	Biofilm	up
Afu1g10060	Bioflim24_48	Biofilm 24h	Biofilm	up
At1g01720	Bioflim24_48	Biofilm 24h	Biofilm	up
Afu7g04980	Bioflim24_48	Biofilm 24h	Biofilm	up
Afu3g02970	Bioflim24_48	Biofilm 24h	Biofilm	up
Afu7g00610	Bioflim24_48	Biofilm 24h	Biofilm	up
Afu8g05260	Bioflim24_48	Biofilm 24h	Biofilm	up
Afu2g13020	Bioflim24_48	Biofilm 24h	Biofilm	up
Afu1g11600	Bioflim24_48	Biofilm 24h	Biofilm	up
Afu6g04940	Bioflim24_48	Biofilm 24h	Biofilm	up
Afu1g14550	Bioflim24_48	Biofilm 24h	Biofilm	down
Afu1g04750	Bioflim24_48	Biofilm 24h	Biofilm	down
Afu4g10200	Bioflim24_48	Biofilm 24h	Biofilm	down
Afu5g02330	Bioflim24_48	Biofilm 24h	Biofilm	down
Afu5g10590	Bioflim24_48	Biofilm 24h	Biofilm	down
Afu7g06060	Bioflim24_48	Biofilm 24h	Biofilm	down
Afu1g01600	Bioflim24_48	Biofilm 24h	Biofilm	down
Afu2g03730	Bioflim24_48	Biofilm 24h	Biofilm	down
Afu8g04000	Bioflim24_48	Biofilm 24h	Biofilm	down
Afu8g00580	Bioflim24_48	Biofilm 24h	Biofilm	down
Afu5g14890	Bioflim24_48	Biofilm 24h	Biofilm	down
Afu4g03930	Bioflim24_48	Biofilm 24h	Biofilm	down
Afu3g13660	Bioflim24_48	Biofilm 24h	Biofilm	down
Afu5g00790	Bioflim24_48	Biofilm 24h	Biofilm	down
Afu1g03040	Bioflim24_48	Biofilm 24h	Biofilm	down
Afu6g00140	Bioflim24_48	Biofilm 24h	Biofilm	down
Afu5g03800	Bioflim24_48	Biofilm 24h	Biofilm	down
Afu3g12270	Bioflim24_48	Biofilm 24h	Biofilm	down
Afu7g05450	Bioflim24_48	Biofilm 24h	Biofilm	down
Afu1g06580	Bioflim24_48	Biofilm 24h	Biofilm	down
Afu8g00250	Bioflim24_48	Biofilm 24h	Biofilm	down
Afu2g01210	Bioflim24_48	Biofilm 24h	Biofilm	down
Afu2g07380	Bioflim24_48	Biofilm 24h	Biofilm	down
Afu8g00430	Bioflim24_48	Biofilm 24h	Biofilm	down
Afu4g14090	Bioflim24_48	Biofilm 24h	Biofilm	down
Afu2g03860	Bioflim24_48	Biofilm 24h	Biofilm	down
Afu5g08800	Bioflim24_48	Biofilm 24h	Biofilm	down
Afu8g02070	Bioflim24_48	Biofilm 24h	Biofilm	down
Afu4g14070	Bioflim24_48	Biofilm 24h	Biofilm	down
Afu4g09580	Bioflim24_48	Biofilm 24h	Biofilm	down
Afu2g08660	Bioflim24_48	Biofilm 24h	Biofilm	down
Afu3g10770	Bioflim24_48	Biofilm 24h	Biofilm	down
Afu5g06010	Bioflim24_48	Biofilm 24h	Biofilm	down
Afu8g02450	Bioflim24_48	Biofilm 24h	Biofilm	down
Afu3g11710	Bioflim24_48	Biofilm 24h	Biofilm	down
Afu2g05490	Bioflim24_48	Biofilm 24h	Biofilm	down
Afu6g01870	Bioflim24_48	Biofilm 24h	Biofilm	down
Afu6g07470	Bioflim24_48	Biofilm 24h	Biofilm	down
Afu3g10370	Bioflim24_48	Biofilm 24h	Biofilm	down
Afu4g10710	Bioflim24_48	Biofilm 24h	Biofilm	down
Afu5g00590	Bioflim24_48	Biofilm 24h	Biofilm	down
Afu4g14190	Bioflim24_48	Biofilm 24h	Biofilm	down
Afu1g14540	Bioflim24_48	Biofilm 24h	Biofilm	down
Afu6g14210	Bioflim24_48	Biofilm 24h	Biofilm	down
Afu2g00580	Bioflim24_48	Biofilm 24h	Biofilm	down
Afu1g06350	Bioflim24_48	Biofilm 24h	Biofilm	down
Afu5g07310	Bioflim24_48	Biofilm 24h	Biofilm	down
Afu3g11290	Bioflim24_48	Biofilm 24h	Biofilm	down
Afu1g02770	Bioflim24_48	Biofilm 24h	Biofilm	down
Afu1g02970	Bioflim24_48	Biofilm 24h	Biofilm	down
Afu5g04320	Bioflim24_48	Biofilm 24h	Biofilm	down
Afu5g02320	Bioflim24_48	Biofilm 24h	Biofilm	down
Afu2g10230	Bioflim24_48	Biofilm 24h	Biofilm	down
Afu6g10940	Bioflim24_48	Biofilm 24h	Biofilm	down
Afu1g04940	Bioflim24_48	Biofilm 24h	Biofilm	down
Afu3g11410	Bioflim24_48	Biofilm 24h	Biofilm	down
Afu3g00880	Bioflim24_48	Biofilm 24h	Biofilm	down
Afu6g04700	Bioflim24_48	Biofilm 24h	Biofilm	down
Afu5g07590	Bioflim24_48	Biofilm 24h	Biofilm	down
Afu1g11220	Bioflim24_48	Biofilm 24h	Biofilm	down
Afu8g07225	Bioflim24_48	Biofilm 24h	Biofilm	down
Afu4g12700	Bioflim24_48	Biofilm 24h	Biofilm	down
Afu8g04370	Bioflim24_48	Biofilm 24h	Biofilm	down
Afu6g12450	Bioflim24_48	Biofilm 24h	Biofilm	down
Afu5g13540	Bioflim24_48	Biofilm 24h	Biofilm	down
Afu5g05500	Bioflim24_48	Biofilm 24h	Biofilm	down
Afu6g14090	Bioflim24_48	Biofilm 24h	Biofilm	down
Afu2g07490	Bioflim24_48	Biofilm 24h	Biofilm	down
Afu1g09800	Bioflim24_48	Biofilm 24h	Biofilm	down
Afu7g02510	Bioflim24_48	Biofilm 24h	Biofilm	down
Afu4g03170	Bioflim24_48	Biofilm 24h	Biofilm	down
Afu1g13450	Bioflim24_48	Biofilm 24h	Biofilm	down
Afu3g03290	Bioflim24_48	Biofilm 24h	Biofilm	down
[truncated: 1,601 more rows]
